# Supplementary material for: Integrated RNA-seq and sQTL analysis reveal immune and splicing regulatory features underlying relapse and remission after treatment of Graves’ disease
Source: Front Endocrinol (Lausanne). 2026 May 13;17:1791850. doi: 10.3389/fendo.2026.1791850 (PMC13212118; doi:10.3389/fendo.2026.1791850)
Supplement: Supplementary Table 1 — Information on peripheral blood samples from 94 individuals with Graves’ disease. [file Table1.xlsx]

## Sheet: Sheet1
Supplementary Table S1 Information on peripheral blood samples from 94 individuals with Graves' disease
Sample	Group	Gender	Age	FT3（pmol/L）	FT4（pmol/L）	TSH（mIU/L）	TRAb（IU/L）	Course of disease (year)	Methimazole dosage
F01	Relapse	female	41	21.15	46.04	0.005	14.57	5	15mg
F02	Relapse	female	31	13.4	43.05	0.005	7.96	4	20mg
F03	Relapse	female	30	8.86	27.3	0.005	2.52	2	5mg
F04	Relapse	female	27	8.85	32.9	0.008	5.37	4	20mg
F05	Relapse	male	40	16.2	57.4	0.005	8.72	4	20mg
F06	Relapse	female	35	12.3	42.1	0.006	5.34	5	10mg
F07	Relapse	female	40	27.53	69.41	0.005	4.39	6	15mg
F08	Relapse	female	31	14.85	50.12	0.017	22.89	6	10mg
F09	Relapse	female	25	6.38	25.76	0.005	4.84	7	5mg
F10	Relapse	female	44	21.37	77.22	0.005	22.92	10	20mg
F11	Relapse	female	25	17	52.5	0.011	9.89	5	20mg
F12	Relapse	female	41	11.8	34.4	0.005	12.5	6	20mg
F13	Relapse	female	18	38.7	100	0.006	32.4	5	30mg
F14	Relapse	female	46	8.97	28.89	0.005	12.6	10	10mg
F15	Relapse	female	51	15.4	59.97	0.005	0.54	9	20mg
F16	Relapse	female	57	11.45	36.53	0.014	7.46	5	10mg
F17	Relapse	female	50	9.26	34.09	0.007	3.04	6	10mg
F18	Relapse	male	27	10.6	35.9	0.007	2.06	8	10mg
F19	Relapse	female	51	19.91	51.04	0.005	2.19	12	10mg
F20	Relapse	female	31	24.56	72.17	0.005	7.01	3	20mg
F21	Relapse	female	73	20.21	51.48	0.005	8.52	10	10mg
F22	Relapse	male	30	15.21	55.55	0.005	1.56	2	10mg
F23	Relapse	female	41	37.17	77.22	0.005	5.39	7	20mg
F24	Relapse	male	62	9.87	34.9	0.005	40	12	10mg
F25	Relapse	female	33	44.2	100	0.005	17.5	5	20mg
F26	Relapse	female	37	41.2	100	0.005	23.3	3	20mg
F27	Relapse	male	34	23.79	76.29	0.005	8.08	3	30mg
F28	Relapse	female	40	13.7	39.5	0.005	15	5	15mg
F29	Relapse	male	59	11.62	30.34	0.005	1.75	2	5mg
F30	Relapse	male	30	15.3	45.5	0.005	5.23	10	20mg
F31	Relapse	male	32	41.4	100	0.005	14.2	5	20mg
H01	Remission	female	44	5.17	18.6	0.936	1.04	6
H02	Remission	female	34	3.92	16.5	2.17	0.7	3
H03	Remission	female	42	4.09	18.6	1.02	1.33	2
H04	Remission	female	42	4.32	20.58	1.03	1.29	5
H05	Remission	female	33	4.84	16.8	2.09	0.6	6
H06	Remission	female	40	4.4	11.66	3.181	0.5	7
H07	Remission	female	37	5.11	19.77	5.03	2.41	6
H08	Remission	female	36	4.75	19.1	1.4	1.59	4
H09	Remission	female	54	4.71	14.97	2	1.78	7
H10	Remission	female	39	3.28	16.7	0.429	0.5	4
H11	Remission	female	24	3.93	14.49	1.848	0.47	2
H12	Remission	female	41	5.23	13.43	3.48	0.6	10
H13	Remission	female	62	4.08	13.57	2.654	0.59	8
H14	Remission	male	57	5.98	18.3	0.609	0.89	3
H15	Remission	female	52	5.19	15.9	2.99	0.7	2
H16	Remission	female	52	4.27	17.9	1.28	1.24	5
H17	Remission	female	24	4.16	19.12	2.411	0.9	3
H18	Remission	female	26	4.43	17.1	1.29	0.6	4
H19	Remission	female	58	5.59	18.2	2.08	1.17	6
H20	Remission	female	52	4.01	15.59	0.75	0.93	5
H21	Remission	male	30	5.46	18.3	1.83	1.92	2
H22	Remission	female	39	3.99	15.5	1.98	2.11	4
H23	Remission	female	35	4.68	16	1.84	1.05	5
H24	Remission	female	59	5.5	12.7	1.28	1.7	5
H25	Remission	male	39	4.72	21.1	1.81	1.42	9
H26	Remission	female	30	4.95	16.1	1.11	1.45	2
H27	Remission	female	19	5.31	18.67	8.606	0.5	2
H28	Remission	female	56	5.34	19.2	3.5	1.44	20
H29	Remission	female	67	3.54	19.2	1.441	1.2	4
H30	Remission	female	40	4.31	16.43	1.095	0.98	3
H31	Remission	female	30	3.97	19.4	1.681	0.79	4
H32	Remission	female	28	4.47	17.61	2.063	2.66	5
H33	Remission	female	34	4.02	18.5	1.83	0.6	3
D1	NC	female	34	5.1	17.1	1.63	0.6
D2	NC	female	28	4.21	15.3	1.45	0.5
D3	NC	female	28	4.62	17.5	1.81	0.8
D4	NC	female	28	3.97	15.4	2.89	0.7
D5	NC	female	30	5.83	19.6	0.77	0.6
D6	NC	female	32	4.45	16.1	1.36	0.7
D7	NC	male	31	5.23	20.7	1.64	0.9
D8	NC	female	26	4.73	13	2.27	0.83
D9	NC	male	29	5.31	18.4	0.884	0.84
D10	NC	female	26	5.8	16.8	1.32	0.93
D11	NC	female	32	5.09	17	5.26	0.6
D12	NC	female	27	4.57	14.8	1.46	0.7
D13	NC	female	34	5.39	15.4	1.34	0.98
D14	NC	female	28	5.36	17.7	1.34	0.6
D15	NC	female	30	5.57	17.9	1.03	0.7
D16	NC	female	34	4.93	17.5	1.13	0.5
D17	NC	male	30	6.12	18.5	1.24	0.84
D18	NC	male	38	4.76	18.4	1.56	0.81
D19	NC	female	36	5.5	16.8	3.81	0.7
D20	NC	female	28	5.25	21.1	0.726	0.6
D21	NC	male	24	4.86	21	1.57	0.82
D22	NC	male	40	5.09	19.7	1.92	0.7
D23	NC	male	23	4.63	16.4	3.13	0.6
D24	NC	female	30	4.13	18.6	1.16	0.5
D25	NC	female	35	4.58	15.7	2.37	0.6
D26	NC	female	24	5.39	19	1.8	0.7
D27	NC	female	36	4.12	16.8	2.13	0.8
D28	NC	female	41	3.78	15.4	1.28	0.6
D29	NC	female	36	4.09	16.6	1.99	0.78
D30	NC	female	35	3.39	19.1	1.6	0.6
