# Supplementary material for: Integrated RNA-seq and sQTL analysis reveal immune and splicing regulatory features underlying relapse and remission after treatment of Graves’ disease
Source: Front Endocrinol (Lausanne). 2026 May 13;17:1791850. doi: 10.3389/fendo.2026.1791850 (PMC13212118; doi:10.3389/fendo.2026.1791850)
Supplement: Supplementary Table 3 — Differentially expressed RBP genes in the Relapse vs NC and Remission vs NC comparison groups. [file Table3.xlsx]

## Sheet: tableS3
Supplementary Table S3 Differentially expressed RBP genes in the Relapse vs NC and Remission vs NC comparison groups
Comparison group	Gene id	baseMean	log2FoldChange	lfcSE	stat	Pvalue	Padj
Relapse vs NC	APOBEC3C	107.179	1.11907	0.124369	8.99794	2.2999e-19	2.2063e-15
Relapse vs NC	INTS6	112.97	-1.10812	0.244664	-4.52917	5.92165e-06	0.000428728
Relapse vs NC	MRPS31	13.1955	1.06577	0.242347	4.39771	1.094e-05	0.000636047
Relapse vs NC	POP1	3.5824	1.75463	0.44572	3.93663	8.26334e-05	0.00266008
Relapse vs NC	PURA	20.1229	1.21599	0.220222	5.52166	3.35815e-08	9.20422e-06
Relapse vs NC	PUS7	4.3913	1.23291	0.437634	2.81723	0.00484405	0.0458274
Relapse vs NC	STXBP1	6.39097	1.08872	0.38414	2.83416	0.00459458	0.0442751
Relapse vs NC	TNS1	316.778	1.10815	0.281138	3.94165	8.09235e-05	0.00263599
Relapse vs NC	URB1	25.8458	1.16407	0.264663	4.39829	1.09109e-05	0.000636047
Relapse vs NC	UTP20	13.8255	-1.36188	0.433479	-3.14174	0.00167946	0.0218752
Relapse vs NC	ZFP36	1149.98	1.00711	0.282698	3.56248	0.000367367	0.00748229
Remission vs NC	ANP32B	450.147	1.03632	0.200054	5.18018	2.21668e-07	3.48188e-05
Remission vs NC	BTF3	2315.95	1.7925	0.296907	6.03724	1.5677e-09	1.53068e-06
Remission vs NC	CISD2	59.2935	1.429	0.331498	4.31073	1.62714e-05	0.00066875
Remission vs NC	CPEB3	9.38179	1.42087	0.470063	3.02272	0.00250514	0.0249924
Remission vs NC	DHX29	25.3291	1.03563	0.290103	3.56987	0.000357159	0.00634047
Remission vs NC	EIF1B	108.546	1.02146	0.201517	5.06884	4.00244e-07	4.92829e-05
Remission vs NC	EIF5A2	10.5801	1.54867	0.438805	3.52928	0.000416686	0.00710307
Remission vs NC	EIF5B	57.2828	1.52298	0.365123	4.17115	3.03063e-05	0.00106102
Remission vs NC	FAM98B	11.4474	1.2833	0.357181	3.59285	0.000327082	0.00596389
Remission vs NC	GSPT1	533.385	1.07834	0.301771	3.57336	0.000352426	0.00628821
Remission vs NC	HDGF	690.705	1.38093	0.271184	5.09225	3.53843e-07	4.53926e-05
Remission vs NC	IFIT5	39.6391	1.54127	0.369872	4.16704	3.08586e-05	0.00107821
Remission vs NC	IGF2BP2	107.622	1.47862	0.347696	4.25262	2.11281e-05	0.000812529
Remission vs NC	KRT18	6.15145	1.50018	0.36084	4.15747	3.21786e-05	0.00110673
Remission vs NC	LGALS3	1598.72	1.9485	0.378395	5.14937	2.61364e-07	3.8279e-05
Remission vs NC	MAGOHB	18.654	1.14563	0.376219	3.04512	0.00232589	0.0237133
Remission vs NC	MBNL3	545.771	2.0005	0.361616	5.5321	3.16426e-08	9.42573e-06
Remission vs NC	MKI67	5.06619	1.28926	0.457259	2.81954	0.00480933	0.0396116
Remission vs NC	MKRN1	1397.44	1.69323	0.328664	5.15185	2.57924e-07	3.80925e-05
Remission vs NC	MRPS31	9.75829	1.04005	0.234421	4.43668	9.13554e-06	0.000430448
Remission vs NC	MSI2	126.895	1.08423	0.308077	3.51934	0.000432621	0.0073391
Remission vs NC	NAP1L1	762.535	1.06243	0.195074	5.4463	5.14287e-08	1.34904e-05
Remission vs NC	POP1	3.32575	2.19839	0.49392	4.45091	8.55067e-06	0.000410596
Remission vs NC	RPL12	4943.8	1.20927	0.264172	4.57759	4.70356e-06	0.000267524
Remission vs NC	RPL21	91.1284	1.51343	0.298057	5.07766	3.82104e-07	4.86628e-05
Remission vs NC	RPS12	27031.9	1.46052	0.316702	4.61167	3.99453e-06	0.000236201
Remission vs NC	RSRC1	25.8074	1.1738	0.369533	3.17645	0.0014909	0.0173988
Remission vs NC	THOC7	79.3997	1.39573	0.271727	5.1365	2.79899e-07	3.96711e-05
Remission vs NC	TNS1	343.632	1.78634	0.360749	4.95176	7.35445e-07	7.26148e-05
Remission vs NC	TPT1	27529.8	1.87806	0.336726	5.57742	2.44114e-08	8.41236e-06
Remission vs NC	UBFD1	36.8619	1.33617	0.291552	4.58296	4.5843e-06	0.000261588
Remission vs NC	YBX1	5348.44	2.01035	0.336229	5.9791	2.24373e-09	1.79244e-06
Remission vs NC	YWHAH	112.716	1.19305	0.235357	5.06913	3.99644e-07	4.92829e-05
Remission vs NC	ZNFX1	156.193	1.08497	0.318386	3.40773	0.000655064	0.00968272
