# Supplementary material for: Integrated RNA-seq and sQTL analysis reveal immune and splicing regulatory features underlying relapse and remission after treatment of Graves’ disease
Source: Front Endocrinol (Lausanne). 2026 May 13;17:1791850. doi: 10.3389/fendo.2026.1791850 (PMC13212118; doi:10.3389/fendo.2026.1791850)
Supplement: Supplementary Table 4 — –451 significantly correlated RBP-AASE pairs (SCC > 0.5 and FDR < 0.05) were found in the Relapse vs NC comparison group. [file Table4.xlsx]

## Sheet: table S4
Supplementary Table S4 451 significantly correlated RBP-AASE pairs (SCC > 0.5 and FDR < 0.05) were found in the Relapse vs NC comparison group.
Comparison group	RBP	ASE	ASE type	Spearman correlation coefficient	Pvalue	FDR
Relapse vs NC	APOBEC3C	ADGRE5;SE:chr19:14391079-14396342:14396473-14397658:+	SE	-0.685493	1.09524e-09	5.12574e-07
Relapse vs NC	APOBEC3C	ADPGK;SE:chr15:72752895-72753069:72753141-72755556:-	SE	-0.554072	3.61395e-06	0.000178035
Relapse vs NC	APOBEC3C	ANK3;SE:chr10:60139087-60145968:60146021-60166591:-	SE	0.589519	5.77001e-07	5.13399e-05
Relapse vs NC	APOBEC3C	ANKZF1;A5:chr2:219230405-219231928:219230350-219231928:+	A5	0.508006	2.92401e-05	0.000741517
Relapse vs NC	APOBEC3C	ANP32A;AF:chr15:68787919-68817550:68817739:68787919-68820698:68821147:-	AF	-0.512797	3.11118e-05	0.000777493
Relapse vs NC	APOBEC3C	APPL2;A5:chr12:105176082-105176876:105176082-105177226:-	A5	0.628451	5.87386e-08	1.11995e-05
Relapse vs NC	APOBEC3C	AQP9;A5:chr15:58138676-58166673:58138281-58166673:+	A5	0.632478	4.5537e-08	9.01634e-06
Relapse vs NC	APOBEC3C	ARF4;A5:chr3:57584464-57595600:57584464-57597074:-	A5	-0.505504	3.24791e-05	0.000798102
Relapse vs NC	APOBEC3C	ARL6IP1;AF:chr16:18798834-18801199:18801430:18798834-18801431:18801725:-	AF	-0.614865	1.35044e-07	2.01509e-05
Relapse vs NC	APOBEC3C	BCL2L13;AL:chr22:17702386-17704114:17704188:17702386-17726677:17729462:+	AL	-0.53558	8.68042e-06	0.000322649
Relapse vs NC	APOBEC3C	BFAR;SE:chr16:14644609-14648388:14648592-14649804:+	SE	0.632539	4.53615e-08	9.01634e-06
Relapse vs NC	APOBEC3C	BTN2A1;SE:chr6:26458142-26458607:26458718-26459481:+	SE	0.568297	1.77555e-06	0.000110794
Relapse vs NC	APOBEC3C	BTN3A2;A3:chr6:26374798-26375797:26374798-26376529:+	A3	-0.500948	3.92455e-05	0.000913669
Relapse vs NC	APOBEC3C	C6orf62;AF:chr6:24716324-24718540:24719253:24716324-24719860:24720904:-	AF	0.519666	1.77224e-05	0.000532125
Relapse vs NC	APOBEC3C	CCDC25;SE:chr8:27752587-27756719:27756770-27762419:-	SE	0.622568	8.46415e-08	1.47707e-05
Relapse vs NC	APOBEC3C	CD33;SE:chr19:51235676-51235823:51239738-51243043:+	SE	0.549497	4.51067e-06	0.000206364
Relapse vs NC	APOBEC3C	CDK17;SE:chr12:96295122-96297270:96297332-96297627:-	SE	-0.546939	5.09854e-06	0.000219643
Relapse vs NC	APOBEC3C	CELF2;AF:chr10:11005335:11005440-11165486:11164922:11165317-11165486:+	AF	0.523013	1.52978e-05	0.000487634
Relapse vs NC	APOBEC3C	CELF2;AF:chr10:11005335:11005440-11165486:11165059:11165317-11165486:+	AF	0.5225	1.56482e-05	0.000494222
Relapse vs NC	APOBEC3C	CENPU;SE:chr4:184697803-184700820:184700881-184702089:-	SE	0.554968	3.45907e-06	0.000172937
Relapse vs NC	APOBEC3C	CHD7;A3:chr8:60801593-60808217:60801593-60808220:+	A3	0.592282	4.95471e-07	4.81261e-05
Relapse vs NC	APOBEC3C	CMTM8;SE:chr3:32239119-32357373:32357546-32367872:+	SE	0.594413	4.40144e-07	4.44287e-05
Relapse vs NC	APOBEC3C	CNOT7;AF:chr8:17245247-17246523:17246674:17245247-17246675:17247577:-	AF	0.574141	2.09987e-06	0.000122843
Relapse vs NC	APOBEC3C	COPA;A3:chr1:160305598-160305688:160305571-160305688:-	A3	0.646698	1.79884e-08	4.51728e-06
Relapse vs NC	APOBEC3C	DDX5;SE:chr17:64504116-64504222:64504318-64504677:-	SE	-0.507915	2.93517e-05	0.000742519
Relapse vs NC	APOBEC3C	DPP3;A3:chr11:66480465-66482193:66480465-66482196:+	A3	0.576433	1.16477e-06	8.18745e-05
Relapse vs NC	APOBEC3C	DUSP28;RI:chr2:240561330:240561519-240563727:240565289:+	RI	0.500907	3.93119e-05	0.000913669
Relapse vs NC	APOBEC3C	EHBP1L1;A3:chr11:65591873-65591960:65591873-65591976:+	A3	-0.57845	1.04731e-06	7.54178e-05
Relapse vs NC	APOBEC3C	EIF4A1;AF:chr17:7572828:7572864-7574260:7573235:7573547-7574260:+	AF	0.584335	7.64917e-07	6.0119e-05
Relapse vs NC	APOBEC3C	EIF4G2;AF:chr11:10807381-10808174:10808508:10807381-10808705:10808723:-	AF	-0.538519	7.57803e-06	0.000292222
Relapse vs NC	APOBEC3C	ENOPH1;A5:chr4:82451245-82454722:82451135-82454722:+	A5	0.500222	4.04368e-05	0.000927255
Relapse vs NC	APOBEC3C	EPHB2;A3:chr1:22882483-22892884:22882483-22892977:+	A3	0.594971	4.26639e-07	4.41962e-05
Relapse vs NC	APOBEC3C	FAM76A;SE:chr1:27732657-27734031:27734183-27744654:+	SE	0.58782	6.33198e-07	5.34377e-05
Relapse vs NC	APOBEC3C	FMNL1;A5:chr17:45232480-45233224:45232450-45233224:+	A5	0.864305	0	0
Relapse vs NC	APOBEC3C	FMNL1;AF:chr17:45230669:45230687-45232367:45231427:45231440-45232367:+	AF	-0.773114	2.85644e-13	2.94099e-10
Relapse vs NC	APOBEC3C	GLMN;SE:chr1:92266492-92266700:92266741-92267913:-	SE	0.521892	1.60733e-05	0.000504544
Relapse vs NC	APOBEC3C	GOPC;SE:chr6:117567034-117569572:117569736-117570860:-	SE	0.609876	1.81545e-07	2.36606e-05
Relapse vs NC	APOBEC3C	GOPC;SE:chr6:117575352-117577448:117577471-117578900:-	SE	-0.544695	5.67246e-06	0.000235499
Relapse vs NC	APOBEC3C	HES4;RI:chr1:999526:999613-999866:1000190:-	RI	0.592741	4.83039e-07	4.78955e-05
Relapse vs NC	APOBEC3C	IDH1;AF:chr2:208253959-208254343:208254458:208253959-208254939:208255113:-	AF	-0.552995	3.80863e-06	0.000184234
Relapse vs NC	APOBEC3C	IFIT3;AF:chr10:89327997:89328078-89338661:89336941:89336970-89338661:+	AF	0.759273	1.32282e-12	1.13498e-09
Relapse vs NC	APOBEC3C	IFT122;A3:chr3:129506549-129507665:129506549-129507668:+	A3	0.546259	5.2666e-06	0.000225
Relapse vs NC	APOBEC3C	IFT52;A5:chr20:43591054-43594693:43591029-43594693:+	A5	0.506134	3.16331e-05	0.000787688
Relapse vs NC	APOBEC3C	INPP5D;SE:chr2:233198376-233204126:233204717-233206706:+	SE	0.719672	0	0
Relapse vs NC	APOBEC3C	JAML;SE:chr11:118203665-118205915:118205991-118210487:-	SE	0.531824	1.03064e-05	0.000364656
Relapse vs NC	APOBEC3C	KLHL18;SE:chr3:47283094-47319653:47319783-47322568:+	SE	0.636479	3.52328e-08	7.4032e-06
Relapse vs NC	APOBEC3C	LAMB3;SE:chr1:209622680-209622982:209623179-209623505:-	SE	0.720633	5.82854e-11	3.53004e-08
Relapse vs NC	APOBEC3C	LAMB3;SE:chr1:209624000-209625648:209626026-209626867:-	SE	0.720747	5.76905e-11	3.53004e-08
Relapse vs NC	APOBEC3C	LBH;A5:chr2:30232437-30234405:30231764-30234405:+	A5	-0.698545	3.86918e-10	1.99185e-07
Relapse vs NC	APOBEC3C	LUC7L;A3:chr16:228402-229279:227336-229279:-	A3	0.583462	8.01745e-07	6.16028e-05
Relapse vs NC	APOBEC3C	MAN1A2;RI:chr1:117522825:117522937-117525089:117528872:+	RI	0.568714	1.73812e-06	0.000109386
Relapse vs NC	APOBEC3C	MAP4K4;SE:chr2:101870415-101871494:101871685-101873647:+	SE	0.517	1.99041e-05	0.000572952
Relapse vs NC	APOBEC3C	MARK2;SE:chr11:63903158-63903986:63904147-63904786:+	SE	0.622274	8.61876e-08	1.47898e-05
Relapse vs NC	APOBEC3C	MBOAT2;AF:chr2:8958642-8974359:8974435:8958642-9003540:9003899:-	AF	0.512866	2.37851e-05	0.000644452
Relapse vs NC	APOBEC3C	MRPL37;AL:chr1:54216344-54223815:54224404:54216344-54225125:54226129:+	AL	0.516542	2.0303e-05	0.000582285
Relapse vs NC	APOBEC3C	MYCL;RI:chr1:39900939:39901443-39901808:39901990:-	RI	0.622988	8.24851e-08	1.46425e-05
Relapse vs NC	APOBEC3C	MYOF;SE:chr10:93323173-93323270:93323358-93325826:-	SE	0.617196	1.17392e-07	1.83131e-05
Relapse vs NC	APOBEC3C	NFIL3;AF:chr9:91410906-91411604:91411817:91410906-91423640:91425315:-	AF	0.623201	8.1411e-08	1.46425e-05
Relapse vs NC	APOBEC3C	NFKB2;A3:chr10:102402159-102402252:102402159-102402255:+	A3	-0.592068	8.76565e-07	6.63185e-05
Relapse vs NC	APOBEC3C	NUB1;SE:chr7:151368887-151374097:151374243-151375848:+	SE	0.672407	2.94948e-09	1.12473e-06
Relapse vs NC	APOBEC3C	ODR4;A3:chr1:186417654-186419009:186417654-186420088:+	A3	0.505335	3.27096e-05	0.000801853
Relapse vs NC	APOBEC3C	ORC3;A3:chr6:87653249-87656903:87653249-87656906:+	A3	0.540995	6.75193e-06	0.000270498
Relapse vs NC	APOBEC3C	OSBPL8;SE:chr12:76450988-76459859:76459895-76487510:-	SE	0.552571	3.88794e-06	0.000185918
Relapse vs NC	APOBEC3C	PHF20;SE:chr20:35772079-35800094:35800173-35801491:+	SE	-0.571945	1.47184e-06	9.47126e-05
Relapse vs NC	APOBEC3C	PLAGL2;AF:chr20:32202292-32205094:32205189:32202292-32207641:32207769:-	AF	-0.535279	8.80126e-06	0.000323167
Relapse vs NC	APOBEC3C	PLEKHA3;SE:chr2:178485757-178488968:178489014-178490659:+	SE	0.560692	2.60692e-06	0.000144305
Relapse vs NC	APOBEC3C	PNPO;SE:chr17:47945612-47945861:47945989-47946323:+	SE	0.59012	5.58246e-07	5.04185e-05
Relapse vs NC	APOBEC3C	POLR2J3;A5:chr7:102569924-102571723:102569924-102572443:-	A5	-0.55241	3.91843e-06	0.000185918
Relapse vs NC	APOBEC3C	PPARA;SE:chr22:46176836-46188723:46188822-46198345:+	SE	0.643584	2.21357e-08	5.06465e-06
Relapse vs NC	APOBEC3C	PRSS23;A3:chr11:86800651-86807631:86800651-86807636:+	A3	0.649315	1.50818e-08	3.88561e-06
Relapse vs NC	APOBEC3C	PSMG1;SE:chr21:39180436-39181772:39181878-39183252:-	SE	0.585591	7.14734e-07	5.69755e-05
Relapse vs NC	APOBEC3C	PTPRE;A5:chr10:128071741-128072138:128070901-128072138:+	A5	-0.568104	1.79321e-06	0.000111222
Relapse vs NC	APOBEC3C	RAC2;AL:chr22:37232404:37232918-37241587:37240805:37241166-37241587:-	AL	0.541041	6.73741e-06	0.000270498
Relapse vs NC	APOBEC3C	RALBP1;AF:chr18:9475009:9475176-9512991:9475513:9475691-9512991:+	AF	-0.518764	1.84348e-05	0.000543853
Relapse vs NC	APOBEC3C	RALBP1;AF:chr18:9475009:9475176-9512991:9475670:9475691-9512991:+	AF	-0.516073	2.07193e-05	0.000584456
Relapse vs NC	APOBEC3C	RBM4;SE:chr11:66640123-66643450:66644140-66646027:+	SE	0.602644	5.13984e-07	4.82257e-05
Relapse vs NC	APOBEC3C	RGS12;SE:chr4:3428169-3428558:3428711-3430407:+	SE	0.510395	2.64285e-05	0.000694159
Relapse vs NC	APOBEC3C	RIGI;SE:chr9:32491420-32492391:32492538-32493761:-	SE	0.567919	1.81024e-06	0.000111405
Relapse vs NC	APOBEC3C	RNF145;A5:chr5:159163079-159168873:159163079-159168992:-	A5	0.556905	3.14511e-06	0.000163546
Relapse vs NC	APOBEC3C	RORC;SE:chr1:151813346-151813488:151813620-151814574:-	SE	0.644259	2.11666e-08	5.06465e-06
Relapse vs NC	APOBEC3C	RXRA;AF:chr9:134326455:134326659-134401632:134379295:134380163-134401632:+	AF	0.760772	1.12615e-12	1.05408e-09
Relapse vs NC	APOBEC3C	SCOC;AF:chr4:140373474:140373544-140379121:140373646:140373717-140379121:+	AF	-0.545495	5.46135e-06	0.000228578
Relapse vs NC	APOBEC3C	SECISBP2;A3:chr9:89332986-89334522:89332986-89334636:+	A3	-0.533638	9.48854e-06	0.000343483
Relapse vs NC	APOBEC3C	SFR1;SE:chr10:104123086-104123714:104124124-104125513:+	SE	0.71356	1.0893e-10	6.23079e-08
Relapse vs NC	APOBEC3C	SIN3A;AF:chr15:75430408-75451423:75451909:75430408-75454896:75455634:-	AF	0.52212	1.59122e-05	0.000501016
Relapse vs NC	APOBEC3C	SMPDL3A;SE:chr6:122789458-122795677:122795890-122796824:+	SE	0.567598	1.84012e-06	0.000112106
Relapse vs NC	APOBEC3C	SNX5;A3:chr20:17968457-17968700:17968453-17968700:-	A3	0.608539	1.96358e-07	2.47353e-05
Relapse vs NC	APOBEC3C	SP3;RI:chr2:173963761:173963883-173964405:173964850:-	RI	0.514478	2.21953e-05	0.000611024
Relapse vs NC	APOBEC3C	SRPK1;SE:chr6:35869901-35870281:35870494-35870934:-	SE	0.643872	2.17172e-08	5.06465e-06
Relapse vs NC	APOBEC3C	STAT6;AF:chr12:57108299-57110382:57111109:57108299-57111110:57111672:-	AF	-0.522499	1.56484e-05	0.000494222
Relapse vs NC	APOBEC3C	STAT6;AF:chr12:57108299-57110382:57111109:57108299-57111129:57111672:-	AF	-0.583541	7.98332e-07	6.16028e-05
Relapse vs NC	APOBEC3C	STAT6;AF:chr12:57108299-57110382:57111109:57108299-57111694:57111809:-	AF	-0.562006	2.44114e-06	0.000137344
Relapse vs NC	APOBEC3C	TET2;SE:chr4:105237351-105238514:105238726-105241339:+	SE	0.505124	3.29994e-05	0.000807036
Relapse vs NC	APOBEC3C	TICAM2;AL:chr5:115578496:115581315-115602097:115581730:115581924-115602097:-	AL	0.677321	2.04527e-09	8.09927e-07
Relapse vs NC	APOBEC3C	TIGIT;A3:chr3:114299703-114307880:114299703-114307895:+	A3	0.669251	3.71777e-09	1.27594e-06
Relapse vs NC	APOBEC3C	TLE3;RI:chr15:70095578:70095641-70096161:70096261:-	RI	-0.588307	6.16567e-07	5.31187e-05
Relapse vs NC	APOBEC3C	TM2D1;SE:chr1:61683546-61686792:61686921-61694697:-	SE	0.618282	1.09936e-07	1.75961e-05
Relapse vs NC	APOBEC3C	TMEM87A;SE:chr15:42268032-42272063:42272123-42273255:-	SE	0.517732	1.92814e-05	0.000563981
Relapse vs NC	APOBEC3C	TMX2;SE:chr11:57712807-57734859:57735166-57737608:+	SE	-0.684029	1.22672e-09	5.49145e-07
Relapse vs NC	APOBEC3C	TNFAIP8;AF:chr5:119268692:119268907-119392816:119355313:119355392-119392816:+	AF	0.560821	2.59013e-06	0.000144151
Relapse vs NC	APOBEC3C	TNFAIP8;AF:chr5:119268692:119268907-119392816:119356019:119356121-119392816:+	AF	0.62365	7.9188e-08	1.45593e-05
Relapse vs NC	APOBEC3C	TNFAIP8;AF:chr5:119333175:119333631-119392816:119355313:119355392-119392816:+	AF	0.527561	1.24936e-05	0.000421752
Relapse vs NC	APOBEC3C	TOM1L2;SE:chr17:17884768-17893661:17893810-17898596:-	SE	0.678574	1.86088e-09	7.66384e-07
Relapse vs NC	APOBEC3C	TUBA4A;AF:chr2:219252230-219253209:219253855:219252230-219253856:219254094:-	AF	-0.582285	1.41884e-06	9.34726e-05
Relapse vs NC	APOBEC3C	TVP23B;AF:chr17:18781143:18781305-18789353:18781314:18782549-18789353:+	AF	0.579361	9.97979e-07	7.33942e-05
Relapse vs NC	APOBEC3C	UBN1;A5:chr16:4848393-4852879:4848210-4852879:+	A5	-0.500635	3.97545e-05	0.000919803
Relapse vs NC	APOBEC3C	UNC45A;RI:chr15:90949654:90949720-90950154:90950267:+	RI	-0.861185	0	0
Relapse vs NC	APOBEC3C	VNN2;A5:chr6:132751518-132752461:132751518-132752673:-	A5	0.538781	7.48626e-06	0.000290862
Relapse vs NC	APOBEC3C	WEE1;A3:chr11:9585527-9586449:9585527-9586498:+	A3	0.519643	1.77401e-05	0.000532125
Relapse vs NC	APOBEC3C	WNT7A;A5:chr3:13854803-13874947:13854803-13874951:-	A5	0.552612	3.88029e-06	0.000185918
Relapse vs NC	APOBEC3C	WTAP;AF:chr6:159726998:159727333-159736258:159727506:159727703-159736258:+	AF	0.559284	2.79602e-06	0.000149937
Relapse vs NC	APOBEC3C	WTAP;AF:chr6:159726998:159727333-159736258:159727566:159727703-159736258:+	AF	0.559	2.83581e-06	0.000151282
Relapse vs NC	APOBEC3C	YIPF1;SE:chr1:53888986-53889244:53889463-53889713:-	SE	0.537468	7.95606e-06	0.000304519
Relapse vs NC	APOBEC3C	ZC3H4;SE:chr19:47084455-47085056:47085195-47085318:-	SE	0.607272	2.11435e-07	2.60017e-05
Relapse vs NC	APOBEC3C	ZNF175;A3:chr19:51581882-51586627:51581882-51591788:+	A3	0.658697	7.90475e-09	2.26076e-06
Relapse vs NC	APOBEC3C	ZNF467;A3:chr7:149766239-149769090:149764678-149769090:-	A3	0.625278	1.5585e-07	2.16843e-05
Relapse vs NC	APOBEC3C	ZNF706;AL:chr8:101177878:101178387-101199990:101198933:101199239-101199990:-	AL	0.555199	3.42006e-06	0.000172937
Relapse vs NC	APOBEC3C	ZNF706;AL:chr8:101177878:101178387-101199990:101198938:101199239-101199990:-	AL	0.629195	5.60544e-08	1.08894e-05
Relapse vs NC	APOBEC3C	ZNF800;AL:chr7:127346790:127348043-127373342:127370074:127371814-127373342:-	AL	0.565816	2.01466e-06	0.000119212
Relapse vs NC	INTS6	AMDHD1;SE:chr12:95952823-95954911:95954975-95956685:+	SE	0.532152	1.01541e-05	0.000361769
Relapse vs NC	INTS6	GADD45B;RI:chr19:2476356:2476431-2476529:2476630:+	RI	0.505509	3.24728e-05	0.000798102
Relapse vs NC	MRPS31	ANP32A;AF:chr15:68787919-68817550:68817739:68787919-68820698:68821147:-	AF	-0.516382	2.04442e-05	0.000583414
Relapse vs NC	MRPS31	ARL6IP1;AF:chr16:18798834-18801199:18801430:18798834-18801431:18801725:-	AF	-0.570011	1.62617e-06	0.000103352
Relapse vs NC	MRPS31	ATP6V1C1;A5:chr8:103021225-103040798:103021182-103040798:+	A5	0.51632	2.04994e-05	0.000583414
Relapse vs NC	MRPS31	BCL2L13;AL:chr22:17702386-17704114:17704188:17702386-17726677:17729462:+	AL	-0.549421	4.52717e-06	0.000206364
Relapse vs NC	MRPS31	BFAR;SE:chr16:14644609-14648388:14648592-14649804:+	SE	0.549318	4.54979e-06	0.000206364
Relapse vs NC	MRPS31	BID;SE:chr22:17744013-17750105:17750174-17774381:-	SE	0.525691	1.35832e-05	0.000441174
Relapse vs NC	MRPS31	CCDC25;SE:chr8:27752587-27756719:27756770-27762419:-	SE	0.55718	3.10278e-06	0.000162164
Relapse vs NC	MRPS31	CMTM8;SE:chr3:32239119-32357373:32357546-32367872:+	SE	0.579066	1.01373e-06	7.4024e-05
Relapse vs NC	MRPS31	COPA;A3:chr1:160305598-160305688:160305571-160305688:-	A3	0.680005	1.66969e-09	7.16298e-07
Relapse vs NC	MRPS31	DDX5;SE:chr17:64504116-64504222:64504318-64504677:-	SE	-0.504172	3.43364e-05	0.000835762
Relapse vs NC	MRPS31	EIF4G2;AF:chr11:10807381-10808174:10808508:10807381-10808705:10808723:-	AF	-0.533594	9.50783e-06	0.000343483
Relapse vs NC	MRPS31	FMNL1;A5:chr17:45232480-45233224:45232450-45233224:+	A5	0.671321	3.19514e-09	1.1725e-06
Relapse vs NC	MRPS31	FMNL1;AF:chr17:45230669:45230687-45232367:45231427:45231440-45232367:+	AF	-0.505983	3.18348e-05	0.00078981
Relapse vs NC	MRPS31	GFM2;SE:chr5:74726126-74730260:74730398-74733022:-	SE	0.512725	2.39294e-05	0.000644968
Relapse vs NC	MRPS31	GLMN;SE:chr1:92266492-92266700:92266741-92267913:-	SE	0.615974	1.26355e-07	1.94171e-05
Relapse vs NC	MRPS31	HES4;RI:chr1:999526:999613-999866:1000190:-	RI	0.666395	4.57342e-09	1.42691e-06
Relapse vs NC	MRPS31	HEXD;A5:chr17:82440334-82440997:82439713-82440997:+	A5	0.527163	1.27188e-05	0.000426283
Relapse vs NC	MRPS31	HMGB1;AF:chr13:30463694-30465073:30465477:30463694-30616671:30617603:-	AF	0.508905	2.81503e-05	0.000719194
Relapse vs NC	MRPS31	IDH1;AF:chr2:208253959-208254343:208254458:208253959-208254939:208255113:-	AF	-0.503702	3.50145e-05	0.00084607
Relapse vs NC	MRPS31	IFIT3;AF:chr10:89327997:89328078-89338661:89336941:89336970-89338661:+	AF	0.638739	3.04304e-08	6.52731e-06
Relapse vs NC	MRPS31	IFT122;A3:chr3:129506549-129507665:129506549-129507668:+	A3	0.536453	8.33798e-06	0.000314461
Relapse vs NC	MRPS31	INKA2;AF:chr1:111727804-111739186:111739486:111727804-111755701:111755824:-	AF	0.566418	1.95403e-06	0.000116969
Relapse vs NC	MRPS31	INPP5D;SE:chr2:233198376-233204126:233204717-233206706:+	SE	0.570647	1.57386e-06	0.000100649
Relapse vs NC	MRPS31	INTS3;SE:chr1:153760918-153761020:153761109-153761570:+	SE	0.54381	5.91489e-06	0.0002424
Relapse vs NC	MRPS31	LAMB3;SE:chr1:209622680-209622982:209623179-209623505:-	SE	0.610665	1.73304e-07	2.30471e-05
Relapse vs NC	MRPS31	LAMB3;SE:chr1:209624000-209625648:209626026-209626867:-	SE	0.613236	1.4882e-07	2.14302e-05
Relapse vs NC	MRPS31	LBH;A5:chr2:30232437-30234405:30231764-30234405:+	A5	-0.608729	1.94184e-07	2.47353e-05
Relapse vs NC	MRPS31	LUC7L;A3:chr16:228402-229279:227336-229279:-	A3	0.503651	3.50886e-05	0.00084607
Relapse vs NC	MRPS31	MARK2;SE:chr11:63903158-63903986:63904147-63904786:+	SE	0.548242	4.79077e-06	0.000210794
Relapse vs NC	MRPS31	MYCL;RI:chr1:39900939:39901443-39901808:39901990:-	RI	0.545176	5.5447e-06	0.000231127
Relapse vs NC	MRPS31	NFKB2;A3:chr10:102402159-102402252:102402159-102402255:+	A3	-0.536507	8.31753e-06	0.000314461
Relapse vs NC	MRPS31	NUB1;SE:chr7:151368887-151374097:151374243-151375848:+	SE	0.525726	1.35617e-05	0.000441174
Relapse vs NC	MRPS31	ORC3;A3:chr6:87653249-87656903:87653249-87656906:+	A3	0.548803	4.66354e-06	0.00020786
Relapse vs NC	MRPS31	OSBPL8;SE:chr12:76450988-76459859:76459895-76487510:-	SE	0.511856	2.48347e-05	0.000664152
Relapse vs NC	MRPS31	PRSS23;A3:chr11:86800651-86807631:86800651-86807636:+	A3	0.538618	7.54327e-06	0.000291976
Relapse vs NC	MRPS31	PTPRE;A5:chr10:128071741-128072138:128070901-128072138:+	A5	-0.508663	2.84401e-05	0.000724801
Relapse vs NC	MRPS31	RIGI;SE:chr9:32491420-32492391:32492538-32493761:-	SE	0.594801	4.30706e-07	4.41962e-05
Relapse vs NC	MRPS31	RNF145;A5:chr5:159163079-159168873:159163079-159168992:-	A5	0.515152	2.15605e-05	0.000602451
Relapse vs NC	MRPS31	RORC;SE:chr1:151813346-151813488:151813620-151814574:-	SE	0.567837	1.81779e-06	0.000111405
Relapse vs NC	MRPS31	RSRP1;A3:chr1:25244224-25244454:25243633-25244454:-	A3	-0.525902	1.34558e-05	0.000439811
Relapse vs NC	MRPS31	RXRA;AF:chr9:134326455:134326659-134401632:134379295:134380163-134401632:+	AF	0.649301	1.50956e-08	3.88561e-06
Relapse vs NC	MRPS31	SCOC;AF:chr4:140373474:140373544-140379121:140373646:140373717-140379121:+	AF	-0.508071	2.91594e-05	0.000741296
Relapse vs NC	MRPS31	SFR1;SE:chr10:104123086-104123714:104124124-104125513:+	SE	0.505873	3.19819e-05	0.000791552
Relapse vs NC	MRPS31	SNX5;A3:chr20:17968457-17968700:17968453-17968700:-	A3	0.595175	4.21799e-07	4.41962e-05
Relapse vs NC	MRPS31	SP3;SE:chr2:173956232-173963761:173963883-173964405:-	SE	-0.547996	4.84755e-06	0.000211672
Relapse vs NC	MRPS31	SRPK1;SE:chr6:35869901-35870281:35870494-35870934:-	SE	0.591828	5.08076e-07	4.82257e-05
Relapse vs NC	MRPS31	STAT6;AF:chr12:57108299-57110382:57111109:57108299-57111694:57111809:-	AF	-0.50184	3.78259e-05	0.000891203
Relapse vs NC	MRPS31	TICAM2;AL:chr5:115578496:115581315-115602097:115581730:115581924-115602097:-	AL	0.517926	1.91195e-05	0.00056084
Relapse vs NC	MRPS31	TIGIT;A3:chr3:114299703-114307880:114299703-114307895:+	A3	0.549384	4.53532e-06	0.000206364
Relapse vs NC	MRPS31	TM2D1;SE:chr1:61683546-61686792:61686921-61694697:-	SE	0.645757	1.91571e-08	4.69623e-06
Relapse vs NC	MRPS31	TMX2;SE:chr11:57712807-57734859:57735166-57737608:+	SE	-0.52981	1.12911e-05	0.000391425
Relapse vs NC	MRPS31	TNFAIP8;AF:chr5:119268692:119268907-119392816:119355313:119355392-119392816:+	AF	0.54084	6.80115e-06	0.000271413
Relapse vs NC	MRPS31	TNFAIP8;AF:chr5:119268692:119268907-119392816:119356019:119356121-119392816:+	AF	0.572484	1.43126e-06	9.34726e-05
Relapse vs NC	MRPS31	UNC45A;RI:chr15:90949654:90949720-90950154:90950267:+	RI	-0.753537	2.42367e-12	1.91954e-09
Relapse vs NC	MRPS31	ZNF175;A3:chr19:51581882-51586627:51581882-51591788:+	A3	0.556577	3.19635e-06	0.000164548
Relapse vs NC	MRPS31	ZNF800;AL:chr7:127346790:127348043-127373342:127370074:127371814-127373342:-	AL	0.526092	1.33424e-05	0.000439626
Relapse vs NC	POP1	ANKZF1;A5:chr2:219230405-219231928:219230350-219231928:+	A5	0.524369	1.44056e-05	0.000463499
Relapse vs NC	POP1	ARL6IP1;AF:chr16:18798834-18801199:18801430:18798834-18801431:18801725:-	AF	-0.54971	4.46471e-06	0.000206364
Relapse vs NC	POP1	C7orf50;A5:chr7:1127386-1138189:1127386-1138218:-	A5	0.520917	1.67771e-05	0.000517177
Relapse vs NC	POP1	CHD7;A3:chr8:60801593-60808217:60801593-60808220:+	A3	0.537377	7.98984e-06	0.000304679
Relapse vs NC	POP1	CYLD;A3:chr16:50742841-50749549:50742841-50749649:+	A3	0.517111	1.98086e-05	0.000572892
Relapse vs NC	POP1	FBXL17;SE:chr5:107861860-107881037:107881179-108020925:-	SE	-0.532943	9.79476e-06	0.000351383
Relapse vs NC	POP1	FMNL1;A5:chr17:45232480-45233224:45232450-45233224:+	A5	0.658942	7.77023e-09	2.26076e-06
Relapse vs NC	POP1	FMNL1;AF:chr17:45230669:45230687-45232367:45231427:45231440-45232367:+	AF	-0.528833	1.17999e-05	0.000406329
Relapse vs NC	POP1	IFIT3;AF:chr10:89327997:89328078-89338661:89336941:89336970-89338661:+	AF	0.608483	1.96998e-07	2.47353e-05
Relapse vs NC	POP1	IFT52;A5:chr20:43591054-43594693:43591029-43594693:+	A5	0.521041	1.66857e-05	0.000516481
Relapse vs NC	POP1	KLRC1;SE:chr12:10449388-10449914:10449967-10450484:-	SE	0.503318	3.55774e-05	0.000849895
Relapse vs NC	POP1	KPNA1;A5:chr3:122496570-122514757:122496570-122514875:-	A5	-0.56231	2.40434e-06	0.000136724
Relapse vs NC	POP1	LBH;A5:chr2:30232437-30234405:30231764-30234405:+	A5	-0.52482	1.41198e-05	0.000455728
Relapse vs NC	POP1	MYOF;SE:chr10:93323173-93323270:93323358-93325826:-	SE	0.503743	3.49543e-05	0.00084607
Relapse vs NC	POP1	PHF20;SE:chr20:35772079-35800094:35800173-35801491:+	SE	-0.502236	3.72107e-05	0.000878718
Relapse vs NC	POP1	PLEKHA3;SE:chr2:178485757-178488968:178489014-178490659:+	SE	0.539912	7.10237e-06	0.00028234
Relapse vs NC	POP1	PRSS23;A3:chr11:86800651-86807631:86800651-86807636:+	A3	0.507417	2.99735e-05	0.00075454
Relapse vs NC	POP1	RALBP1;AF:chr18:9475009:9475176-9512991:9475513:9475691-9512991:+	AF	-0.53494	8.93937e-06	0.000326382
Relapse vs NC	POP1	RGS12;SE:chr4:3428169-3428558:3428711-3430407:+	SE	0.503354	3.55241e-05	0.000849895
Relapse vs NC	POP1	RUSC2;SE:chr9:35555701-35555952:35556137-35556308:+	SE	0.501507	3.83492e-05	0.000900321
Relapse vs NC	POP1	RXRA;AF:chr9:134326455:134326659-134401632:134379295:134380163-134401632:+	AF	0.558734	2.87347e-06	0.000152501
Relapse vs NC	POP1	RYR1;SE:chr19:38510781-38511561:38511610-38512072:+	SE	0.519593	1.77788e-05	0.000532125
Relapse vs NC	POP1	RYR1;SE:chr19:38523309-38523915:38523929-38525332:+	SE	0.519593	1.77788e-05	0.000532125
Relapse vs NC	POP1	RYR1;SE:chr19:38536070-38536750:38536767-38537880:+	SE	0.519593	1.77788e-05	0.000532125
Relapse vs NC	POP1	SFR1;SE:chr10:104123086-104123714:104124124-104125513:+	SE	0.539237	7.32926e-06	0.00028833
Relapse vs NC	POP1	SRPK1;SE:chr6:35869901-35870281:35870494-35870934:-	SE	0.576289	1.17359e-06	8.18745e-05
Relapse vs NC	POP1	STAT6;AF:chr12:57108299-57110382:57111109:57108299-57111129:57111672:-	AF	-0.518171	1.89167e-05	0.000556476
Relapse vs NC	POP1	TM2D1;SE:chr1:61683546-61686792:61686921-61694697:-	SE	0.516305	2.05124e-05	0.000583414
Relapse vs NC	POP1	TMTC4;RI:chr13:100637538:100637702-100637930:100638022:-	RI	0.522894	1.53781e-05	0.000488681
Relapse vs NC	POP1	UNC45A;RI:chr15:90949654:90949720-90950154:90950267:+	RI	-0.552173	3.96377e-06	0.000187206
Relapse vs NC	POP1	ZNF175;A3:chr19:51581882-51586627:51581882-51591788:+	A3	0.549132	4.59061e-06	0.000206418
Relapse vs NC	POP1	ZNF480;RI:chr19:52321579:52323674-52325883:52325922:+	RI	0.51277	2.38832e-05	0.000644968
Relapse vs NC	PURA	ADGRE5;SE:chr19:14391079-14396342:14396473-14397658:+	SE	-0.612964	1.51248e-07	2.14302e-05
Relapse vs NC	PURA	ADPGK;SE:chr15:72752895-72753069:72753141-72755556:-	SE	-0.595491	4.14414e-07	4.41962e-05
Relapse vs NC	PURA	APPL2;A5:chr12:105176082-105176876:105176082-105177226:-	A5	0.538077	7.73489e-06	0.000297158
Relapse vs NC	PURA	ARL6IP1;AF:chr16:18798834-18801199:18801430:18798834-18801431:18801725:-	AF	-0.510394	2.64287e-05	0.000694159
Relapse vs NC	PURA	BFAR;SE:chr16:14644609-14648388:14648592-14649804:+	SE	0.510708	2.60784e-05	0.000690239
Relapse vs NC	PURA	BTN3A2;A3:chr6:26374798-26375797:26374798-26376529:+	A3	-0.575691	1.21102e-06	8.36822e-05
Relapse vs NC	PURA	CCDC25;SE:chr8:27752587-27756719:27756770-27762419:-	SE	0.53903	7.40003e-06	0.000288601
Relapse vs NC	PURA	CELF2;AF:chr10:11005335:11005440-11165486:11164346:11164606-11165486:+	AF	0.511404	2.53179e-05	0.000675318
Relapse vs NC	PURA	CELF2;AF:chr10:11005335:11005440-11165486:11164922:11165317-11165486:+	AF	0.528753	1.18423e-05	0.000406426
Relapse vs NC	PURA	CELF2;AF:chr10:11005335:11005440-11165486:11165059:11165317-11165486:+	AF	0.535831	8.58041e-06	0.00032125
Relapse vs NC	PURA	CHD7;A3:chr8:60801593-60808217:60801593-60808220:+	A3	0.560512	2.63034e-06	0.000144823
Relapse vs NC	PURA	CLK3;SE:chr15:74620225-74622120:74622216-74622494:+	SE	0.53918	7.34873e-06	0.00028833
Relapse vs NC	PURA	CMTM8;SE:chr3:32239119-32357373:32357546-32367872:+	SE	0.528231	1.21235e-05	0.000411959
Relapse vs NC	PURA	COPA;A3:chr1:160305598-160305688:160305571-160305688:-	A3	0.512373	2.42924e-05	0.000653042
Relapse vs NC	PURA	EIF4A1;AF:chr17:7572828:7572864-7574260:7573235:7573547-7574260:+	AF	0.506719	3.08669e-05	0.000773249
Relapse vs NC	PURA	FMNL1;A5:chr17:45232480-45233224:45232450-45233224:+	A5	0.762454	0	0
Relapse vs NC	PURA	FMNL1;AF:chr17:45230669:45230687-45232367:45231427:45231440-45232367:+	AF	-0.607216	2.12135e-07	2.60017e-05
Relapse vs NC	PURA	GADD45B;RI:chr19:2476356:2476431-2476529:2476630:+	RI	0.510471	2.63433e-05	0.000694159
Relapse vs NC	PURA	HES4;RI:chr1:999526:999613-999866:1000190:-	RI	0.620142	9.81894e-08	1.63058e-05
Relapse vs NC	PURA	IFIT3;AF:chr10:89327997:89328078-89338661:89336941:89336970-89338661:+	AF	0.732289	1.99283e-11	1.36788e-08
Relapse vs NC	PURA	IFT122;A3:chr3:129506549-129507665:129506549-129507668:+	A3	0.536104	8.47326e-06	0.000318397
Relapse vs NC	PURA	INPP5D;SE:chr2:233198376-233204126:233204717-233206706:+	SE	0.654363	2.7898e-08	6.11145e-06
Relapse vs NC	PURA	KLHL18;SE:chr3:47283094-47319653:47319783-47322568:+	SE	0.545654	5.42039e-06	0.000228578
Relapse vs NC	PURA	LAMB3;SE:chr1:209622680-209622982:209623179-209623505:-	SE	0.563159	2.30397e-06	0.000132887
Relapse vs NC	PURA	LAMB3;SE:chr1:209624000-209625648:209626026-209626867:-	SE	0.562645	2.36427e-06	0.000135236
Relapse vs NC	PURA	LBH;A5:chr2:30232437-30234405:30231764-30234405:+	A5	-0.581328	8.98844e-07	6.65791e-05
Relapse vs NC	PURA	MAP3K9;SE:chr14:70734498-70735961:70736029-70738245:-	SE	0.530333	1.10276e-05	0.000387509
Relapse vs NC	PURA	MAP4K4;SE:chr2:101870415-101871494:101871685-101873647:+	SE	0.577939	1.07596e-06	7.64004e-05
Relapse vs NC	PURA	MARK2;SE:chr11:63903158-63903986:63904147-63904786:+	SE	0.510183	2.66666e-05	0.000695087
Relapse vs NC	PURA	MRPL37;AL:chr1:54216344-54223815:54224404:54216344-54225125:54226129:+	AL	0.562206	2.41684e-06	0.000136724
Relapse vs NC	PURA	MYCL;RI:chr1:39900939:39901443-39901808:39901990:-	RI	0.50233	3.70658e-05	0.00087731
Relapse vs NC	PURA	NFIL3;AF:chr9:91410906-91411604:91411817:91410906-91423640:91425315:-	AF	0.566099	1.98599e-06	0.000118195
Relapse vs NC	PURA	NUB1;SE:chr7:151368887-151374097:151374243-151375848:+	SE	0.512139	2.45364e-05	0.000657882
Relapse vs NC	PURA	OSBPL8;SE:chr12:76450988-76459859:76459895-76487510:-	SE	0.559957	2.70413e-06	0.000146535
Relapse vs NC	PURA	PNPO;SE:chr17:47945612-47945861:47945989-47946323:+	SE	0.501483	3.83878e-05	0.000900321
Relapse vs NC	PURA	POLR2J3;A5:chr7:102569924-102571723:102569924-102572443:-	A5	-0.519372	1.79518e-05	0.000534237
Relapse vs NC	PURA	PRSS23;A3:chr11:86800651-86807631:86800651-86807636:+	A3	0.556603	3.19227e-06	0.000164548
Relapse vs NC	PURA	PTPRE;A5:chr10:128071741-128072138:128070901-128072138:+	A5	-0.50923	2.77658e-05	0.000716452
Relapse vs NC	PURA	REL;SE:chr2:60894545-60898970:60900884-60900992:+	SE	0.548866	4.64967e-06	0.00020786
Relapse vs NC	PURA	RIGI;SE:chr9:32491420-32492391:32492538-32493761:-	SE	0.591034	5.3085e-07	4.88002e-05
Relapse vs NC	PURA	RXRA;AF:chr9:134326455:134326659-134401632:134379295:134380163-134401632:+	AF	0.587395	6.48014e-07	5.38061e-05
Relapse vs NC	PURA	SFR1;SE:chr10:104123086-104123714:104124124-104125513:+	SE	0.545534	5.45128e-06	0.000228578
Relapse vs NC	PURA	SIN3A;AF:chr15:75430408-75451423:75451909:75430408-75454896:75455634:-	AF	0.506911	3.06182e-05	0.00076889
Relapse vs NC	PURA	SP3;SE:chr2:173956232-173963761:173963883-173964405:-	SE	-0.590595	5.43855e-07	4.95534e-05
Relapse vs NC	PURA	SRPK1;SE:chr6:35869901-35870281:35870494-35870934:-	SE	0.610538	1.74599e-07	2.30471e-05
Relapse vs NC	PURA	STAT6;AF:chr12:57108299-57110382:57111109:57108299-57111129:57111672:-	AF	-0.509741	2.71712e-05	0.000702902
Relapse vs NC	PURA	TICAM2;AL:chr5:115578496:115581315-115602097:115581730:115581924-115602097:-	AL	0.53527	8.80476e-06	0.000323167
Relapse vs NC	PURA	TIGIT;A3:chr3:114299703-114307880:114299703-114307895:+	A3	0.520177	1.73308e-05	0.000526365
Relapse vs NC	PURA	TLE3;RI:chr15:70095578:70095641-70096161:70096261:-	RI	-0.613512	1.46401e-07	2.14302e-05
Relapse vs NC	PURA	TM2D1;SE:chr1:61683546-61686792:61686921-61694697:-	SE	0.530251	1.10684e-05	0.000387619
Relapse vs NC	PURA	TMX2;SE:chr11:57712807-57734859:57735166-57737608:+	SE	-0.548588	4.71197e-06	0.000208216
Relapse vs NC	PURA	TNFAIP8;AF:chr5:119268692:119268907-119392816:119356019:119356121-119392816:+	AF	0.556099	3.27242e-06	0.000166796
Relapse vs NC	PURA	TNFAIP8;AF:chr5:119333175:119333631-119392816:119355313:119355392-119392816:+	AF	0.523598	1.49064e-05	0.00047812
Relapse vs NC	PURA	TOM1L2;SE:chr17:17884768-17893661:17893810-17898596:-	SE	0.572442	1.43441e-06	9.34726e-05
Relapse vs NC	PURA	TUBA4A;AF:chr2:219252230-219253209:219253855:219252230-219253856:219254094:-	AF	-0.504072	4.40409e-05	0.00097515
Relapse vs NC	PURA	UBN1;A5:chr16:4848393-4852879:4848210-4852879:+	A5	-0.526972	1.2828e-05	0.000426283
Relapse vs NC	PURA	UNC45A;RI:chr15:90949654:90949720-90950154:90950267:+	RI	-0.675357	4.42424e-09	1.42691e-06
Relapse vs NC	PURA	VNN2;A5:chr6:132751518-132752461:132751518-132752673:-	A5	0.591776	5.09552e-07	4.82257e-05
Relapse vs NC	PURA	ZNF175;A3:chr19:51581882-51586627:51581882-51591788:+	A3	0.591575	5.15232e-07	4.82257e-05
Relapse vs NC	PURA	ZNF467;A3:chr7:149766239-149769090:149764678-149769090:-	A3	0.562665	3.5989e-06	0.000178035
Relapse vs NC	PURA	ZNF480;RI:chr19:52321579:52323674-52325883:52325922:+	RI	0.529943	1.12237e-05	0.000390403
Relapse vs NC	PUS7	ADGRE5;SE:chr19:14391079-14396342:14396473-14397658:+	SE	-0.532104	1.01761e-05	0.000361769
Relapse vs NC	PUS7	CDK17;SE:chr12:96295122-96297270:96297332-96297627:-	SE	-0.517573	1.9415e-05	0.000566281
Relapse vs NC	PUS7	FMNL1;A5:chr17:45232480-45233224:45232450-45233224:+	A5	0.520805	1.68599e-05	0.000518179
Relapse vs NC	PUS7	IFIT3;AF:chr10:89327997:89328078-89338661:89336941:89336970-89338661:+	AF	0.578447	1.04747e-06	7.54178e-05
Relapse vs NC	PUS7	MBOAT2;AF:chr2:8958642-8974359:8974435:8958642-9003540:9003899:-	AF	0.64075	2.66832e-08	5.97239e-06
Relapse vs NC	PUS7	PRPF4B;SE:chr6:4060686-4061015:4061147-4061655:+	SE	0.525337	1.37987e-05	0.000446766
Relapse vs NC	PUS7	RXRA;AF:chr9:134326455:134326659-134401632:134379295:134380163-134401632:+	AF	0.514587	2.20915e-05	0.000609869
Relapse vs NC	PUS7	SFR1;SE:chr10:104123086-104123714:104124124-104125513:+	SE	0.55298	3.81138e-06	0.000184234
Relapse vs NC	PUS7	TMX2;SE:chr11:57712807-57734859:57735166-57737608:+	SE	-0.525983	1.34074e-05	0.000439626
Relapse vs NC	PUS7	UNC45A;RI:chr15:90949654:90949720-90950154:90950267:+	RI	-0.605557	2.33589e-07	2.73542e-05
Relapse vs NC	PUS7	ZC3H4;SE:chr19:47084455-47085056:47085195-47085318:-	SE	0.606489	2.21298e-07	2.6494e-05
Relapse vs NC	STXBP1	ADGRE5;SE:chr19:14391079-14396342:14396473-14397658:+	SE	-0.519304	1.80051e-05	0.000534237
Relapse vs NC	STXBP1	ANP32A;AF:chr15:68787919-68817550:68817739:68787919-68820698:68821147:-	AF	-0.547488	4.96669e-06	0.000215768
Relapse vs NC	STXBP1	ARL6IP1;AF:chr16:18798834-18801199:18801430:18798834-18801431:18801725:-	AF	-0.576236	1.17691e-06	8.18745e-05
Relapse vs NC	STXBP1	CIC;A5:chr19:42286336-42286771:42284771-42286771:+	A5	-0.516099	2.06967e-05	0.000584456
Relapse vs NC	STXBP1	COPA;A3:chr1:160305598-160305688:160305571-160305688:-	A3	0.54913	4.59107e-06	0.000206418
Relapse vs NC	STXBP1	DUSP28;RI:chr2:240561330:240561519-240563727:240565289:+	RI	0.619793	1.00302e-07	1.63921e-05
Relapse vs NC	STXBP1	FMNL1;A5:chr17:45232480-45233224:45232450-45233224:+	A5	0.584097	7.74799e-07	6.04343e-05
Relapse vs NC	STXBP1	FMNL1;AF:chr17:45230669:45230687-45232367:45231427:45231440-45232367:+	AF	-0.500399	4.01429e-05	0.000924634
Relapse vs NC	STXBP1	INPP5D;SE:chr2:233198376-233204126:233204717-233206706:+	SE	0.5216	1.62809e-05	0.000509507
Relapse vs NC	STXBP1	LAMB3;SE:chr1:209622680-209622982:209623179-209623505:-	SE	0.502865	3.62535e-05	0.000864041
Relapse vs NC	STXBP1	LAMB3;SE:chr1:209624000-209625648:209626026-209626867:-	SE	0.503666	3.50673e-05	0.00084607
Relapse vs NC	STXBP1	LBH;A5:chr2:30232437-30234405:30231764-30234405:+	A5	-0.573555	1.35388e-06	9.17079e-05
Relapse vs NC	STXBP1	MARK2;SE:chr11:63903158-63903986:63904147-63904786:+	SE	0.526031	1.33785e-05	0.000439626
Relapse vs NC	STXBP1	NRIP1;AF:chr21:15043574-15064745:15065000:15043574-15065725:15065939:-	AF	0.513211	2.3436e-05	0.000636667
Relapse vs NC	STXBP1	NUP62;RI:chr19:49927694:49927815-49929326:49929764:-	RI	-0.510105	2.67558e-05	0.00069565
Relapse vs NC	STXBP1	PPARA;SE:chr22:46176836-46188723:46188822-46198345:+	SE	0.528356	1.20558e-05	0.000411015
Relapse vs NC	STXBP1	RNF44;AF:chr5:176532516-176535996:176536462:176532516-176536940:176537730:-	AF	-0.514057	2.26003e-05	0.000618863
Relapse vs NC	STXBP1	RNF44;AF:chr5:176532516-176535996:176536462:176532516-176537731:176538025:-	AF	-0.543746	5.93288e-06	0.0002424
Relapse vs NC	STXBP1	SCOC;AF:chr4:140373474:140373544-140379121:140373646:140373717-140379121:+	AF	-0.54704	5.07412e-06	0.000219509
Relapse vs NC	STXBP1	SFR1;SE:chr10:104123086-104123714:104124124-104125513:+	SE	0.52861	1.19188e-05	0.000407695
Relapse vs NC	STXBP1	SIN3A;AF:chr15:75430408-75451423:75451909:75430408-75454896:75455634:-	AF	0.53559	8.67641e-06	0.000322649
Relapse vs NC	STXBP1	SNX5;A3:chr20:17968457-17968700:17968453-17968700:-	A3	0.558243	2.94412e-06	0.000155449
Relapse vs NC	STXBP1	SRPK1;SE:chr6:35869901-35870281:35870494-35870934:-	SE	0.534772	9.0084e-06	0.00032774
Relapse vs NC	STXBP1	TMX2;SE:chr11:57712807-57734859:57735166-57737608:+	SE	-0.521365	1.64502e-05	0.000513051
Relapse vs NC	STXBP1	TUBA4A;AF:chr2:219252230-219253209:219253855:219252230-219253856:219254094:-	AF	-0.533406	9.58981e-06	0.000345233
Relapse vs NC	STXBP1	UNC45A;RI:chr15:90949654:90949720-90950154:90950267:+	RI	-0.554238	3.58469e-06	0.000178035
Relapse vs NC	STXBP1	ZNF467;A3:chr7:149766239-149769090:149764678-149769090:-	A3	0.509159	2.78497e-05	0.000716452
Relapse vs NC	TNS1	ADGRE5;SE:chr19:14391079-14396342:14396473-14397658:+	SE	-0.751649	2.94751e-12	2.16768e-09
Relapse vs NC	TNS1	ARL6IP1;AF:chr16:18798834-18801199:18801430:18798834-18801431:18801725:-	AF	-0.532075	1.01897e-05	0.000361769
Relapse vs NC	TNS1	CELF2;AF:chr10:11005335:11005440-11165486:11164346:11164606-11165486:+	AF	0.594683	4.33549e-07	4.41962e-05
Relapse vs NC	TNS1	CELF2;AF:chr10:11005335:11005440-11165486:11164922:11165317-11165486:+	AF	0.586613	6.76192e-07	5.52546e-05
Relapse vs NC	TNS1	CELF2;AF:chr10:11005335:11005440-11165486:11165059:11165317-11165486:+	AF	0.57407	1.31802e-06	8.98698e-05
Relapse vs NC	TNS1	CELF2;SE:chr10:11257872-11266598:11266677-11270666:+	SE	-0.543523	5.99559e-06	0.000243994
Relapse vs NC	TNS1	CHD7;A3:chr8:60801593-60808217:60801593-60808220:+	A3	0.55802	2.97676e-06	0.000156371
Relapse vs NC	TNS1	COPA;A3:chr1:160305598-160305688:160305571-160305688:-	A3	0.572795	1.40841e-06	9.34726e-05
Relapse vs NC	TNS1	EHBP1L1;A3:chr11:65591873-65591960:65591873-65591976:+	A3	-0.572168	1.45493e-06	9.42133e-05
Relapse vs NC	TNS1	EIF4A1;AF:chr17:7572828:7572864-7574260:7573235:7573547-7574260:+	AF	0.592682	4.84606e-07	4.78955e-05
Relapse vs NC	TNS1	FMNL1;A5:chr17:45232480-45233224:45232450-45233224:+	A5	0.709096	0	0
Relapse vs NC	TNS1	FMNL1;AF:chr17:45230669:45230687-45232367:45231427:45231440-45232367:+	AF	-0.691597	6.77849e-10	3.3234e-07
Relapse vs NC	TNS1	GIMAP4;SE:chr7:150567437-150569888:150570001-150572129:+	SE	0.509113	2.79038e-05	0.000716452
Relapse vs NC	TNS1	IFIT3;AF:chr10:89327997:89328078-89338661:89336941:89336970-89338661:+	AF	0.625785	6.93811e-08	1.29881e-05
Relapse vs NC	TNS1	INPP5D;SE:chr2:233198376-233204126:233204717-233206706:+	SE	0.635484	8.82847e-08	1.49013e-05
Relapse vs NC	TNS1	KLHL18;SE:chr3:47283094-47319653:47319783-47322568:+	SE	0.546555	5.19275e-06	0.000222769
Relapse vs NC	TNS1	LAMB3;SE:chr1:209622680-209622982:209623179-209623505:-	SE	0.520505	1.70833e-05	0.000520385
Relapse vs NC	TNS1	LAMB3;SE:chr1:209624000-209625648:209626026-209626867:-	SE	0.521305	1.64938e-05	0.000513051
Relapse vs NC	TNS1	LBH;A5:chr2:30232437-30234405:30231764-30234405:+	A5	-0.589474	5.78422e-07	5.13399e-05
Relapse vs NC	TNS1	MAN1A2;RI:chr1:117522825:117522937-117525089:117528872:+	RI	0.59254	4.88445e-07	4.78955e-05
Relapse vs NC	TNS1	NFIL3;AF:chr9:91410906-91411604:91411817:91410906-91423640:91425315:-	AF	0.559748	2.73233e-06	0.000147288
Relapse vs NC	TNS1	NUB1;SE:chr7:151368887-151374097:151374243-151375848:+	SE	0.602562	2.77615e-07	3.17592e-05
Relapse vs NC	TNS1	PDIA3;A3:chr15:43768597-43769518:43768597-43769522:+	A3	-0.556283	3.24288e-06	0.000166113
Relapse vs NC	TNS1	PHF20;SE:chr20:35772079-35800094:35800173-35801491:+	SE	-0.547978	4.85184e-06	0.000211672
Relapse vs NC	TNS1	PNPO;SE:chr17:47945612-47945861:47945989-47946323:+	SE	0.632954	4.41774e-08	9.01634e-06
Relapse vs NC	TNS1	RBM4;SE:chr11:66640123-66643450:66644140-66646027:+	SE	0.50513	4.22434e-05	0.000953197
Relapse vs NC	TNS1	RGS12;SE:chr4:3428169-3428558:3428711-3430407:+	SE	0.603936	2.56526e-07	2.96763e-05
Relapse vs NC	TNS1	RNF44;AF:chr5:176532516-176535996:176536462:176532516-176536940:176537730:-	AF	-0.51413	2.253e-05	0.000618582
Relapse vs NC	TNS1	SECISBP2;A3:chr9:89332986-89334522:89332986-89334636:+	A3	-0.500733	3.95948e-05	0.000918171
Relapse vs NC	TNS1	SFR1;SE:chr10:104123086-104123714:104124124-104125513:+	SE	0.572635	1.42013e-06	9.34726e-05
Relapse vs NC	TNS1	STAT6;AF:chr12:57108299-57110382:57111109:57108299-57111129:57111672:-	AF	-0.61565	1.28838e-07	1.95076e-05
Relapse vs NC	TNS1	TICAM2;AL:chr5:115578496:115581315-115602097:115581730:115581924-115602097:-	AL	0.550232	4.35387e-06	0.000203761
Relapse vs NC	TNS1	TLE3;RI:chr15:70095578:70095641-70096161:70096261:-	RI	-0.61199	1.60248e-07	2.19989e-05
Relapse vs NC	TNS1	TMX2;SE:chr11:57712807-57734859:57735166-57737608:+	SE	-0.605542	2.33797e-07	2.73542e-05
Relapse vs NC	TNS1	TNFAIP8;AF:chr5:119268692:119268907-119392816:119356019:119356121-119392816:+	AF	0.516075	2.07181e-05	0.000584456
Relapse vs NC	TNS1	TOM1L2;SE:chr17:17884768-17893661:17893810-17898596:-	SE	0.564698	2.13199e-06	0.000124017
Relapse vs NC	TNS1	TUBA4A;AF:chr2:219252230-219253209:219253855:219252230-219253856:219254094:-	AF	-0.572131	2.3103e-06	0.000132887
Relapse vs NC	TNS1	UNC45A;RI:chr15:90949654:90949720-90950154:90950267:+	RI	-0.631412	1.11086e-07	1.75961e-05
Relapse vs NC	TNS1	WTAP;AF:chr6:159726998:159727333-159736258:159727506:159727703-159736258:+	AF	0.594961	4.26871e-07	4.41962e-05
Relapse vs NC	TNS1	WTAP;AF:chr6:159726998:159727333-159736258:159727566:159727703-159736258:+	AF	0.582895	8.26543e-07	6.30377e-05
Relapse vs NC	TNS1	ZNF175;A3:chr19:51581882-51586627:51581882-51591788:+	A3	0.514841	2.18514e-05	0.000606421
Relapse vs NC	URB1	ADGRE5;SE:chr19:14391079-14396342:14396473-14397658:+	SE	-0.553577	3.70224e-06	0.000180655
Relapse vs NC	URB1	ANK3;SE:chr10:60139087-60145968:60146021-60166591:-	SE	0.520642	1.69811e-05	0.000518805
Relapse vs NC	URB1	ANP32A;AF:chr15:68787919-68817550:68817739:68787919-68820698:68821147:-	AF	-0.576415	1.88367e-06	0.000114084
Relapse vs NC	URB1	ARL6IP1;AF:chr16:18798834-18801199:18801430:18798834-18801431:18801725:-	AF	-0.509969	2.691e-05	0.000697897
Relapse vs NC	URB1	C17orf80;SE:chr17:73236995-73242244:73242351-73242896:+	SE	0.504603	3.37242e-05	0.000822808
Relapse vs NC	URB1	C6orf62;AF:chr6:24716324-24718540:24719253:24716324-24719860:24720904:-	AF	0.586921	6.64978e-07	5.47729e-05
Relapse vs NC	URB1	CDK17;SE:chr12:96295122-96297270:96297332-96297627:-	SE	-0.535233	8.81993e-06	0.000323167
Relapse vs NC	URB1	CNOT7;AF:chr8:17245247-17246523:17246674:17245247-17246675:17247577:-	AF	0.506452	4.00924e-05	0.000924634
Relapse vs NC	URB1	COPA;A3:chr1:160305598-160305688:160305571-160305688:-	A3	0.527736	1.2396e-05	0.000419831
Relapse vs NC	URB1	DUSP28;RI:chr2:240561330:240561519-240563727:240565289:+	RI	0.589166	5.88265e-07	5.17673e-05
Relapse vs NC	URB1	EIF4A1;AF:chr17:7572828:7572864-7574260:7573235:7573547-7574260:+	AF	0.549515	4.5068e-06	0.000206364
Relapse vs NC	URB1	EPHB2;A3:chr1:22882483-22892884:22882483-22892977:+	A3	0.542189	6.38434e-06	0.000258792
Relapse vs NC	URB1	FMNL1;A5:chr17:45232480-45233224:45232450-45233224:+	A5	0.708091	0	0
Relapse vs NC	URB1	FMNL1;AF:chr17:45230669:45230687-45232367:45231427:45231440-45232367:+	AF	-0.704538	2.35518e-10	1.27626e-07
Relapse vs NC	URB1	IDH1;AF:chr2:208253959-208254343:208254458:208253959-208254939:208255113:-	AF	-0.503545	3.52432e-05	0.000847812
Relapse vs NC	URB1	IFIT3;AF:chr10:89327997:89328078-89338661:89336941:89336970-89338661:+	AF	0.51698	1.9922e-05	0.000572952
Relapse vs NC	URB1	INPP5D;SE:chr2:233198376-233204126:233204717-233206706:+	SE	0.558065	4.44655e-06	0.000206364
Relapse vs NC	URB1	LAMB3;SE:chr1:209622680-209622982:209623179-209623505:-	SE	0.530047	1.1171e-05	0.000389886
Relapse vs NC	URB1	LAMB3;SE:chr1:209624000-209625648:209626026-209626867:-	SE	0.529361	1.15222e-05	0.000398094
Relapse vs NC	URB1	LBH;A5:chr2:30232437-30234405:30231764-30234405:+	A5	-0.572759	1.41105e-06	9.34726e-05
Relapse vs NC	URB1	MBOAT2;AF:chr2:8958642-8974359:8974435:8958642-9003540:9003899:-	AF	0.554962	3.46008e-06	0.000172937
Relapse vs NC	URB1	MYOF;SE:chr10:93323173-93323270:93323358-93325826:-	SE	0.585471	7.19388e-07	5.69755e-05
Relapse vs NC	URB1	NFIL3;AF:chr9:91410906-91411604:91411817:91410906-91423640:91425315:-	AF	0.523338	1.50789e-05	0.000482151
Relapse vs NC	URB1	NFKB2;A3:chr10:102402159-102402252:102402159-102402255:+	A3	-0.534215	1.27746e-05	0.000426283
Relapse vs NC	URB1	ORC3;A3:chr6:87653249-87656903:87653249-87656906:+	A3	0.560384	2.64717e-06	0.000144861
Relapse vs NC	URB1	PLAGL2;AF:chr20:32202292-32205094:32205189:32202292-32207641:32207769:-	AF	-0.56182	2.46399e-06	0.000137876
Relapse vs NC	URB1	PPARA;SE:chr22:46176836-46188723:46188822-46198345:+	SE	0.539522	7.23259e-06	0.00028641
Relapse vs NC	URB1	RAC2;AL:chr22:37232404:37232918-37241587:37240805:37241166-37241587:-	AL	0.541964	6.45208e-06	0.000260512
Relapse vs NC	URB1	RORC;SE:chr1:151813346-151813488:151813620-151814574:-	SE	0.575118	1.24783e-06	8.56513e-05
Relapse vs NC	URB1	RXRA;AF:chr9:134326455:134326659-134401632:134379295:134380163-134401632:+	AF	0.651384	1.31046e-08	3.55066e-06
Relapse vs NC	URB1	SCOC;AF:chr4:140373474:140373544-140379121:140373646:140373717-140379121:+	AF	-0.517377	1.95817e-05	0.000567943
Relapse vs NC	URB1	SFR1;SE:chr10:104123086-104123714:104124124-104125513:+	SE	0.594733	4.32357e-07	4.41962e-05
Relapse vs NC	URB1	SIGLEC9;AL:chr19:51128510-51129891:51130346:51128510-51135962:51136692:+	AL	0.510223	2.66217e-05	0.000695087
Relapse vs NC	URB1	SIN3A;AF:chr15:75430408-75451423:75451909:75430408-75454896:75455634:-	AF	0.515263	2.14573e-05	0.000601975
Relapse vs NC	URB1	SMPDL3A;SE:chr6:122789458-122795677:122795890-122796824:+	SE	0.527392	1.2589e-05	0.000423583
Relapse vs NC	URB1	SNX5;A3:chr20:17968457-17968700:17968453-17968700:-	A3	0.513738	2.29123e-05	0.000625742
Relapse vs NC	URB1	SRPK1;SE:chr6:35869901-35870281:35870494-35870934:-	SE	0.515443	2.12916e-05	0.000598958
Relapse vs NC	URB1	STAT6;AF:chr12:57108299-57110382:57111109:57108299-57111129:57111672:-	AF	-0.510218	2.66276e-05	0.000695087
Relapse vs NC	URB1	STAT6;AF:chr12:57108299-57110382:57111109:57108299-57111694:57111809:-	AF	-0.551846	4.02711e-06	0.000189329
Relapse vs NC	URB1	TIGIT;A3:chr3:114299703-114307880:114299703-114307895:+	A3	0.511221	2.55155e-05	0.000677283
Relapse vs NC	URB1	TMX2;SE:chr11:57712807-57734859:57735166-57737608:+	SE	-0.568666	1.74236e-06	0.000109386
Relapse vs NC	URB1	TNFAIP8;AF:chr5:119268692:119268907-119392816:119356019:119356121-119392816:+	AF	0.500274	4.03496e-05	0.000927255
Relapse vs NC	URB1	TOM1L2;SE:chr17:17884768-17893661:17893810-17898596:-	SE	0.581536	8.88884e-07	6.63185e-05
Relapse vs NC	URB1	TUBA4A;AF:chr2:219252230-219253209:219253855:219252230-219253856:219254094:-	AF	-0.509519	3.54875e-05	0.000849895
Relapse vs NC	URB1	UNC45A;RI:chr15:90949654:90949720-90950154:90950267:+	RI	-0.687467	0	0
Relapse vs NC	URB1	WNT7A;A5:chr3:13854803-13874947:13854803-13874951:-	A5	0.502377	3.69948e-05	0.00087731
Relapse vs NC	URB1	WTAP;AF:chr6:159726998:159727333-159736258:159727506:159727703-159736258:+	AF	0.585773	7.07719e-07	5.69755e-05
Relapse vs NC	URB1	WTAP;AF:chr6:159726998:159727333-159736258:159727566:159727703-159736258:+	AF	0.595237	4.20344e-07	4.41962e-05
Relapse vs NC	URB1	ZC3H4;SE:chr19:47084455-47085056:47085195-47085318:-	SE	0.588232	6.19099e-07	5.31187e-05
Relapse vs NC	UTP20	ADGRE5;SE:chr19:14391079-14396342:14396473-14397658:+	SE	-0.520647	1.69773e-05	0.000518805
Relapse vs NC	UTP20	CMTM2;SE:chr16:66579892-66580026:66580184-66586997:+	SE	0.514875	2.18193e-05	0.000606421
Relapse vs NC	UTP20	IFIT3;AF:chr10:89327997:89328078-89338661:89336941:89336970-89338661:+	AF	0.519318	1.79944e-05	0.000534237
Relapse vs NC	UTP20	INPP5D;SE:chr2:233198376-233204126:233204717-233206706:+	SE	0.514584	2.20941e-05	0.000609869
Relapse vs NC	UTP20	ODR4;A5:chr1:186399044-186406083:186399043-186406083:+	A5	0.502597	3.66588e-05	0.000871683
Relapse vs NC	UTP20	RXRA;AF:chr9:134326455:134326659-134401632:134379295:134380163-134401632:+	AF	0.585595	7.14559e-07	5.69755e-05
Relapse vs NC	UTP20	SQLE;A5:chr8:124999694-125003176:124998605-125003176:+	A5	0.515119	2.15913e-05	0.000602451
Relapse vs NC	UTP20	STK4;AF:chr20:44966522:44966603-44972078:44970542:44970605-44972078:+	AF	0.597005	3.80653e-07	4.21419e-05
Relapse vs NC	UTP20	WTAP;AF:chr6:159726998:159727333-159736258:159727506:159727703-159736258:+	AF	0.513441	2.32065e-05	0.000632102
Relapse vs NC	UTP20	WTAP;AF:chr6:159726998:159727333-159736258:159727566:159727703-159736258:+	AF	0.553604	3.6974e-06	0.000180655
Relapse vs NC	ZFP36	ADGRE5;SE:chr19:14391079-14396342:14396473-14397658:+	SE	-0.588744	6.02018e-07	5.25287e-05
Relapse vs NC	ZFP36	ARL6IP1;AF:chr16:18798834-18801199:18801430:18798834-18801431:18801725:-	AF	-0.606628	2.19515e-07	2.6494e-05
Relapse vs NC	ZFP36	CMTM8;SE:chr3:32239119-32357373:32357546-32367872:+	SE	0.506104	3.16728e-05	0.000787688
Relapse vs NC	ZFP36	CNOT7;AF:chr8:17245247-17246523:17246674:17245247-17246675:17247577:-	AF	0.546854	7.36508e-06	0.00028833
Relapse vs NC	ZFP36	COPA;A3:chr1:160305598-160305688:160305571-160305688:-	A3	0.588037	6.25743e-07	5.3245e-05
Relapse vs NC	ZFP36	EIF4G2;AF:chr11:10807381-10808174:10808508:10807381-10808705:10808723:-	AF	-0.552484	3.90444e-06	0.000185918
Relapse vs NC	ZFP36	FMNL1;A5:chr17:45232480-45233224:45232450-45233224:+	A5	0.750026	0	0
Relapse vs NC	ZFP36	FMNL1;AF:chr17:45230669:45230687-45232367:45231427:45231440-45232367:+	AF	-0.611458	1.6537e-07	2.24032e-05
Relapse vs NC	ZFP36	GADD45B;RI:chr19:2476356:2476431-2476529:2476630:+	RI	0.53048	1.09546e-05	0.000386261
Relapse vs NC	ZFP36	GOPC;SE:chr6:117567034-117569572:117569736-117570860:-	SE	0.511214	2.55231e-05	0.000677283
Relapse vs NC	ZFP36	HES4;RI:chr1:999526:999613-999866:1000190:-	RI	0.565015	2.09809e-06	0.000122843
Relapse vs NC	ZFP36	IFIT3;AF:chr10:89327997:89328078-89338661:89336941:89336970-89338661:+	AF	0.652084	1.24923e-08	3.47623e-06
Relapse vs NC	ZFP36	INPP5D;SE:chr2:233198376-233204126:233204717-233206706:+	SE	0.591909	8.83519e-07	6.63185e-05
Relapse vs NC	ZFP36	KLHL18;SE:chr3:47283094-47319653:47319783-47322568:+	SE	0.517376	1.95823e-05	0.000567943
Relapse vs NC	ZFP36	LAMB3;SE:chr1:209622680-209622982:209623179-209623505:-	SE	0.597899	3.61943e-07	4.05061e-05
Relapse vs NC	ZFP36	LAMB3;SE:chr1:209624000-209625648:209626026-209626867:-	SE	0.598642	3.47064e-07	3.92678e-05
Relapse vs NC	ZFP36	LBH;A5:chr2:30232437-30234405:30231764-30234405:+	A5	-0.665432	4.9016e-09	1.48432e-06
Relapse vs NC	ZFP36	MYOF;SE:chr10:93323173-93323270:93323358-93325826:-	SE	0.509024	2.80095e-05	0.000717377
Relapse vs NC	ZFP36	NFIL3;AF:chr9:91410906-91411604:91411817:91410906-91423640:91425315:-	AF	0.545671	5.41585e-06	0.000228578
Relapse vs NC	ZFP36	NUB1;SE:chr7:151368887-151374097:151374243-151375848:+	SE	0.591352	5.21616e-07	4.83834e-05
Relapse vs NC	ZFP36	ORC3;A3:chr6:87653249-87656903:87653249-87656906:+	A3	0.505569	3.23906e-05	0.000798102
Relapse vs NC	ZFP36	POLR2J3;A5:chr7:102569924-102571723:102569924-102572443:-	A5	-0.501344	3.86092e-05	0.000903455
Relapse vs NC	ZFP36	PPARA;SE:chr22:46176836-46188723:46188822-46198345:+	SE	0.545636	5.4248e-06	0.000228578
Relapse vs NC	ZFP36	PRSS23;A3:chr11:86800651-86807631:86800651-86807636:+	A3	0.666461	4.55171e-09	1.42691e-06
Relapse vs NC	ZFP36	RIGI;SE:chr9:32491420-32492391:32492538-32493761:-	SE	0.526277	1.32325e-05	0.000438075
Relapse vs NC	ZFP36	RPL7L1;RI:chr6:42886256:42886470-42887160:42890868:+	RI	0.52696	1.28349e-05	0.000426283
Relapse vs NC	ZFP36	RXRA;AF:chr9:134326455:134326659-134401632:134379295:134380163-134401632:+	AF	0.670871	3.3025e-09	1.1725e-06
Relapse vs NC	ZFP36	SFR1;SE:chr10:104123086-104123714:104124124-104125513:+	SE	0.578115	1.06605e-06	7.62222e-05
Relapse vs NC	ZFP36	SRPK1;SE:chr6:35869901-35870281:35870494-35870934:-	SE	0.555061	3.44325e-06	0.000172937
Relapse vs NC	ZFP36	STK4;AF:chr20:44966522:44966603-44972078:44970542:44970605-44972078:+	AF	0.535474	8.72263e-06	0.000323051
Relapse vs NC	ZFP36	TICAM2;AL:chr5:115578496:115581315-115602097:115581730:115581924-115602097:-	AL	0.548713	4.68385e-06	0.000207866
Relapse vs NC	ZFP36	TIGIT;A3:chr3:114299703-114307880:114299703-114307895:+	A3	0.587489	6.44733e-07	5.38061e-05
Relapse vs NC	ZFP36	TM2D1;SE:chr1:61683546-61686792:61686921-61694697:-	SE	0.507651	2.96797e-05	0.000748975
Relapse vs NC	ZFP36	TMX2;SE:chr11:57712807-57734859:57735166-57737608:+	SE	-0.501263	3.8738e-05	0.000904414
Relapse vs NC	ZFP36	TNFAIP8;AF:chr5:119333175:119333631-119392816:119355313:119355392-119392816:+	AF	0.518961	1.82768e-05	0.000540742
Relapse vs NC	ZFP36	TOM1L2;SE:chr17:17884768-17893661:17893810-17898596:-	SE	0.544408	5.75007e-06	0.000237762
Relapse vs NC	ZFP36	TSC22D2;SE:chr3:150411308-150423049:150423120-150457076:+	SE	0.521016	1.67044e-05	0.000516481
Relapse vs NC	ZFP36	TUBA4A;AF:chr2:219252230-219253209:219253855:219252230-219253856:219254094:-	AF	-0.575992	1.92222e-06	0.000115738
Relapse vs NC	ZFP36	TVP23B;AF:chr17:18781143:18781305-18789353:18781314:18782549-18789353:+	AF	0.612887	1.51943e-07	2.14302e-05
Relapse vs NC	ZFP36	UNC45A;RI:chr15:90949654:90949720-90950154:90950267:+	RI	-0.720677	0	0
Relapse vs NC	ZFP36	WEE1;A3:chr11:9585527-9586449:9585527-9586498:+	A3	0.536757	8.22185e-06	0.00031237
Relapse vs NC	ZFP36	ZNF175;A3:chr19:51581882-51586627:51581882-51591788:+	A3	0.560294	2.65917e-06	0.000144861
Relapse vs NC	ZFP36	ZNF480;RI:chr19:52321579:52323674-52325883:52325922:+	RI	0.544073	5.842e-06	0.000240597
