# Supplementary material for: Integrated RNA-seq and sQTL analysis reveal immune and splicing regulatory features underlying relapse and remission after treatment of Graves’ disease
Source: Front Endocrinol (Lausanne). 2026 May 13;17:1791850. doi: 10.3389/fendo.2026.1791850 (PMC13212118; doi:10.3389/fendo.2026.1791850)
Supplement: Supplementary Table 5 — –498 significantly correlated RBP-AASE pairs (SCC > 0.5 and FDR < 0.05) were found in the Remission vs NC comparison group. [file Table5.xlsx]

## Sheet: table S5
Supplementary Table S5 498 significantly correlated RBP-AASE pairs (SCC > 0.5 and FDR < 0.05) were found in the Remission vs NC comparison group.
Comparison group	RBP	ASE	ASE type	Spearman correlation coefficient	Pvalue	FDR
Remission vs NC	ANP32B	ARFIP2;SE:chr11:6480068-6480323:6480423-6481231:-	SE	0.517226	1.42174e-05	0.000868222
Remission vs NC	ANP32B	ARL6IP1;AF:chr16:18798834-18801199:18801430:18798834-18801431:18801725:-	AF	-0.559456	1.87522e-06	0.000225738
Remission vs NC	ANP32B	BCL2L11;AF:chr2:111120914:111121188-111123733:111122576:111122923-111123733:+	AF	0.519606	1.27741e-05	0.000811794
Remission vs NC	ANP32B	CBX3;AL:chr7:26208555-26209940:26210624:26208555-26211662:26211756:+	AL	0.630791	3.00385e-08	2.01258e-05
Remission vs NC	ANP32B	ENOPH1;A5:chr4:82451245-82454722:82451135-82454722:+	A5	0.526078	9.50814e-06	0.000680597
Remission vs NC	ANP32B	FAM76A;SE:chr1:27744811-27749068:27749154-27755195:+	SE	0.515289	1.55031e-05	0.000929043
Remission vs NC	ANP32B	FMNL1;A5:chr17:45232480-45233224:45232450-45233224:+	A5	0.710637	0	0
Remission vs NC	ANP32B	GORASP2;AF:chr2:170929197:170929403-170948350:170929433:170929941-170948350:+	AF	0.621806	5.35516e-08	2.8935e-05
Remission vs NC	ANP32B	ING3;RI:chr7:120955559:120955624-120956160:120956980:+	RI	0.517942	1.37679e-05	0.000851866
Remission vs NC	ANP32B	INTS3;SE:chr1:153760918-153761020:153761109-153761570:+	SE	0.505352	2.39694e-05	0.00121927
Remission vs NC	ANP32B	KLRD1;RI:chr12:10307978:10308084-10309626:10309688:+	RI	0.643535	1.2806e-08	1.155e-05
Remission vs NC	ANP32B	KLRD1;SE:chr12:10226233-10304466:10304547-10307978:+	SE	0.643535	1.2806e-08	1.155e-05
Remission vs NC	ANP32B	MRPL55;A3:chr1:228108137-228108235:228108084-228108235:-	A3	0.528163	8.6344e-06	0.000637936
Remission vs NC	ANP32B	MTCP1;SE:chrX:155065789-155065906:155066057-155070694:-	SE	0.521971	1.14759e-05	0.000762348
Remission vs NC	ANP32B	NFIL3;AF:chr9:91410906-91411604:91411817:91410906-91423640:91425315:-	AF	0.653255	6.5051e-09	7.62723e-06
Remission vs NC	ANP32B	NFKBIA;RI:chr14:35402394:35402534-35402771:35402859:-	RI	0.508678	2.07485e-05	0.00114717
Remission vs NC	ANP32B	PPP1R18;AF:chr6:30679389-30684408:30687113:30679389-30687114:30687895:-	AF	0.549546	3.09274e-06	0.000307678
Remission vs NC	ANP32B	PPP1R18;SE:chr6:30679389-30684408:30686046-30687114:-	SE	0.655991	5.35213e-09	7.56223e-06
Remission vs NC	ANP32B	PRSS23;A3:chr11:86800651-86807631:86800651-86807636:+	A3	0.742777	3.18803e-12	2.49198e-08
Remission vs NC	ANP32B	QKI;AL:chr6:163563719-163564667:163570145:163563719-163570694:163576900:+	AL	0.555204	2.32884e-06	0.000258822
Remission vs NC	ANP32B	QSOX1;RI:chr1:180196262:180199754-180200110:180204030:+	RI	0.51665	1.4589e-05	0.000888602
Remission vs NC	ANP32B	RAC2;AL:chr22:37232404:37232918-37241587:37240805:37241166-37241587:-	AL	0.59737	2.36105e-07	6.03617e-05
Remission vs NC	ANP32B	RFC1;SE:chr4:39321374-39323340:39323417-39326563:-	SE	0.598684	2.18674e-07	5.82716e-05
Remission vs NC	ANP32B	SFR1;SE:chr10:104123086-104123714:104124124-104125513:+	SE	0.580555	6.11336e-07	0.000103009
Remission vs NC	ANP32B	SNX16;SE:chr8:81803228-81815325:81815394-81823792:-	SE	0.620446	5.83537e-08	2.97477e-05
Remission vs NC	ANP32B	SRPK1;SE:chr6:35869901-35870281:35870494-35870934:-	SE	0.606145	1.40588e-07	4.57886e-05
Remission vs NC	ANP32B	STIM2;MX:chr4:27017984-27019400:27021068-27022519:27017984-27021494:27021612-27022519:+	MX	0.576724	7.53683e-07	0.00012023
Remission vs NC	ANP32B	TLE3;RI:chr15:70095578:70095641-70096161:70096261:-	RI	-0.540301	4.86263e-06	0.000423899
Remission vs NC	ANP32B	TMEM179B;A5:chr11:62789679-62789886:62789426-62789886:+	A5	0.536759	5.76304e-06	0.000478629
Remission vs NC	ANP32B	TPRKB;SE:chr2:73732285-73732584:73732700-73734429:-	SE	0.505078	2.42547e-05	0.00122127
Remission vs NC	ANP32B	TUBA4A;AF:chr2:219252230-219253209:219253855:219252230-219253856:219254094:-	AF	-0.581585	5.77594e-07	0.00010033
Remission vs NC	ANP32B	WTAP;AF:chr6:159726998:159727333-159736258:159727530:159727703-159736258:+	AF	0.511065	1.86886e-05	0.00106409
Remission vs NC	ANP32B	WTAP;AF:chr6:159726998:159727333-159736258:159727566:159727703-159736258:+	AF	0.505064	2.42693e-05	0.00122127
Remission vs NC	ANP32B	ZBTB25;AF:chr14:64490540-64503661:64503847:64490540-64504487:64505614:-	AF	0.507286	2.20445e-05	0.00116692
Remission vs NC	ANP32B	ZC3H4;SE:chr19:47084455-47085056:47085195-47085318:-	SE	0.522565	1.11694e-05	0.000751387
Remission vs NC	ANP32B	ZNF800;AL:chr7:127346790:127348043-127373342:127370074:127371814-127373342:-	AL	0.574982	8.28231e-07	0.000130349
Remission vs NC	BTF3	BID;AF:chr22:17750174-17773610:17774147:17750174-17774381:17774639:-	AF	-0.568667	1.16062e-06	0.000164948
Remission vs NC	BTF3	KLRD1;RI:chr12:10307978:10308084-10309626:10309688:+	RI	0.501978	2.77069e-05	0.00133956
Remission vs NC	BTF3	KLRD1;SE:chr12:10226233-10304466:10304547-10307978:+	SE	0.501978	2.77069e-05	0.00133956
Remission vs NC	BTF3	NFIL3;AF:chr9:91410906-91411604:91411817:91410906-91423640:91425315:-	AF	0.526705	9.23708e-06	0.000664446
Remission vs NC	BTF3	NUB1;SE:chr7:151368887-151374097:151374201-151375848:+	SE	0.533925	6.59273e-06	0.000526852
Remission vs NC	BTF3	PRSS23;A3:chr11:86800651-86807631:86800651-86807636:+	A3	0.584524	4.90734e-07	9.23773e-05
Remission vs NC	BTF3	QSOX1;RI:chr1:180196262:180199754-180200110:180204030:+	RI	0.506086	2.32214e-05	0.00119417
Remission vs NC	BTF3	RFC1;SE:chr4:39321374-39323340:39323417-39326563:-	SE	0.507597	2.17481e-05	0.00116437
Remission vs NC	BTF3	STAT6;AF:chr12:57108299-57110382:57111109:57108299-57111129:57111672:-	AF	-0.563136	1.55081e-06	0.000197644
Remission vs NC	BTF3	STAT6;AF:chr12:57108299-57110382:57111109:57108299-57111694:57111809:-	AF	-0.521535	1.17055e-05	0.000769483
Remission vs NC	BTF3	TAOK1;A3:chr17:29391024-29451455:29391024-29451458:+	A3	0.512174	1.77984e-05	0.00102047
Remission vs NC	BTF3	TCP11L2;A5:chr12:106303254-106311041:106302941-106311041:+	A5	-0.505786	2.35249e-05	0.00120449
Remission vs NC	BTF3	TLE3;RI:chr15:70095578:70095641-70096161:70096261:-	RI	-0.551407	2.81887e-06	0.00029298
Remission vs NC	BTF3	TUBA4A;AF:chr2:219252230-219253209:219253855:219252230-219253856:219254094:-	AF	-0.597475	2.34661e-07	6.03617e-05
Remission vs NC	BTF3	WTAP;AF:chr6:159726998:159727333-159736258:159727506:159727703-159736258:+	AF	0.517424	1.4092e-05	0.000863241
Remission vs NC	BTF3	WTAP;AF:chr6:159726998:159727333-159736258:159727530:159727703-159736258:+	AF	0.518255	1.35755e-05	0.000846666
Remission vs NC	BTF3	WTAP;AF:chr6:159726998:159727333-159736258:159727566:159727703-159736258:+	AF	0.5356	6.08966e-06	0.000496439
Remission vs NC	BTF3	ZC3H4;SE:chr19:47084455-47085056:47085195-47085318:-	SE	0.640198	1.60705e-08	1.30861e-05
Remission vs NC	CISD2	BID;AF:chr22:17750174-17773610:17774147:17750174-17774381:17774639:-	AF	-0.500354	2.96925e-05	0.00141212
Remission vs NC	CISD2	ENOPH1;A5:chr4:82451245-82454722:82451135-82454722:+	A5	0.500054	3.00737e-05	0.00141897
Remission vs NC	CISD2	FMNL1;A5:chr17:45232480-45233224:45232450-45233224:+	A5	0.504176	3.25219e-05	0.00146479
Remission vs NC	CISD2	FYB1;SE:chr5:39153604-39201826:39202987-39219443:-	SE	0.507029	2.22914e-05	0.00117636
Remission vs NC	CISD2	PPP1R18;SE:chr6:30679389-30684408:30686046-30687114:-	SE	0.553034	2.59808e-06	0.000280761
Remission vs NC	CISD2	PRSS23;A3:chr11:86800651-86807631:86800651-86807636:+	A3	0.629377	3.29404e-08	2.14164e-05
Remission vs NC	CISD2	QSOX1;RI:chr1:180196262:180199754-180200110:180204030:+	RI	0.523583	1.06624e-05	0.000728958
Remission vs NC	CISD2	RNF213;SE:chr17:80381727-80382260:80382454-80382979:+	SE	0.562634	1.59171e-06	0.00020176
Remission vs NC	CISD2	SFR1;SE:chr10:104123086-104123714:104124124-104125513:+	SE	0.544113	4.04168e-06	0.00037314
Remission vs NC	CISD2	SMIM29;A3:chr6:34247492-34247681:34247149-34247681:-	A3	0.532968	6.89732e-06	0.000546427
Remission vs NC	CISD2	SRPK1;SE:chr6:35869901-35870281:35870494-35870934:-	SE	0.580354	6.18118e-07	0.000103009
Remission vs NC	CISD2	TLE3;RI:chr15:70095578:70095641-70096161:70096261:-	RI	-0.56175	1.66629e-06	0.000207843
Remission vs NC	CISD2	ZNF800;AL:chr7:127346790:127348043-127373342:127370074:127371814-127373342:-	AL	0.521341	1.18089e-05	0.000773515
Remission vs NC	CPEB3	FMNL1;A5:chr17:45232480-45233224:45232450-45233224:+	A5	0.552158	2.71493e-06	0.000285494
Remission vs NC	DHX29	ARL6IP1;AF:chr16:18798834-18801199:18801430:18798834-18801431:18801725:-	AF	-0.56888	1.14762e-06	0.000164096
Remission vs NC	DHX29	CBX3;AL:chr7:26208555-26209940:26210624:26208555-26211662:26211756:+	AL	0.603203	1.67568e-07	4.96801e-05
Remission vs NC	DHX29	CTSZ;A5:chr20:58995759-58996639:58995759-58997603:-	A5	0.514686	1.59242e-05	0.000947772
Remission vs NC	DHX29	FAM76A;SE:chr1:27744811-27749068:27749154-27755195:+	SE	0.534439	6.43439e-06	0.00051851
Remission vs NC	DHX29	FMNL1;A5:chr17:45232480-45233224:45232450-45233224:+	A5	0.60119	3.56843e-07	7.47824e-05
Remission vs NC	DHX29	GORASP2;AF:chr2:170929197:170929403-170948350:170929433:170929941-170948350:+	AF	0.533105	6.85284e-06	0.000544742
Remission vs NC	DHX29	ING3;RI:chr7:120955559:120955624-120956160:120956980:+	RI	0.506966	2.23521e-05	0.00117636
Remission vs NC	DHX29	JAML;SE:chr11:118203665-118205915:118205991-118210487:-	SE	0.592435	3.13904e-07	7.07792e-05
Remission vs NC	DHX29	KLRD1;RI:chr12:10307978:10308084-10309626:10309688:+	RI	0.6066	1.36801e-07	4.51827e-05
Remission vs NC	DHX29	KLRD1;SE:chr12:10226233-10304466:10304547-10307978:+	SE	0.6066	1.36801e-07	4.51827e-05
Remission vs NC	DHX29	NFIL3;AF:chr9:91410906-91411604:91411817:91410906-91423640:91425315:-	AF	0.617996	6.80562e-08	3.24743e-05
Remission vs NC	DHX29	PRSS23;A3:chr11:86800651-86807631:86800651-86807636:+	A3	0.572291	9.57143e-07	0.000141164
Remission vs NC	DHX29	RAC2;AL:chr22:37232404:37232918-37241587:37240805:37241166-37241587:-	AL	0.586106	4.49206e-07	8.88926e-05
Remission vs NC	DHX29	SFR1;SE:chr10:104123086-104123714:104124124-104125513:+	SE	0.503705	2.57321e-05	0.00127397
Remission vs NC	DHX29	SNX16;SE:chr8:81803228-81815325:81815394-81823792:-	SE	0.580788	6.03525e-07	0.000103009
Remission vs NC	DHX29	SP4;SE:chr7:21428258-21428677:21428792-21477079:+	SE	0.508679	2.0747e-05	0.00114717
Remission vs NC	DHX29	SRPK1;SE:chr6:35869901-35870281:35870494-35870934:-	SE	0.558185	2.00131e-06	0.000237024
Remission vs NC	DHX29	TLE3;RI:chr15:70095578:70095641-70096161:70096261:-	RI	-0.560886	1.74229e-06	0.000213909
Remission vs NC	DHX29	TUBA4A;AF:chr2:219252230-219253209:219253855:219252230-219253856:219254094:-	AF	-0.552446	2.67598e-06	0.000284814
Remission vs NC	DHX29	WTAP;AF:chr6:159726998:159727333-159736258:159727506:159727703-159736258:+	AF	0.584132	5.01552e-07	9.23964e-05
Remission vs NC	DHX29	WTAP;AF:chr6:159726998:159727333-159736258:159727530:159727703-159736258:+	AF	0.631115	2.94079e-08	2.01258e-05
Remission vs NC	DHX29	WTAP;AF:chr6:159726998:159727333-159736258:159727566:159727703-159736258:+	AF	0.590099	3.58619e-07	7.47824e-05
Remission vs NC	EIF1B	ARFIP2;SE:chr11:6480068-6480323:6480423-6481231:-	SE	0.525751	9.65288e-06	0.00068594
Remission vs NC	EIF1B	ARL6IP1;AF:chr16:18798834-18801199:18801430:18798834-18801431:18801725:-	AF	-0.611216	1.0344e-07	3.97219e-05
Remission vs NC	EIF1B	BCL2L11;AF:chr2:111120914:111121188-111123733:111122576:111122923-111123733:+	AF	0.554415	2.42354e-06	0.000264335
Remission vs NC	EIF1B	C6orf62;AF:chr6:24716324-24718540:24719253:24716324-24719860:24720904:-	AF	0.512503	1.75418e-05	0.00100822
Remission vs NC	EIF1B	CBX3;AL:chr7:26208555-26209940:26210624:26208555-26211662:26211756:+	AL	0.608354	1.23078e-07	4.37299e-05
Remission vs NC	EIF1B	DNAJB4;SE:chr1:78005321-78013051:78013619-78016014:+	SE	0.50412	2.52772e-05	0.00126117
Remission vs NC	EIF1B	DPM2;A5:chr9:127935780-127936553:127935780-127937434:-	A5	0.564824	1.42034e-06	0.000187118
Remission vs NC	EIF1B	ENOPH1;A5:chr4:82451245-82454722:82451135-82454722:+	A5	0.520669	1.21742e-05	0.00078863
Remission vs NC	EIF1B	FMNL1;A5:chr17:45232480-45233224:45232450-45233224:+	A5	0.709389	0	0
Remission vs NC	EIF1B	GORASP2;AF:chr2:170929197:170929403-170948350:170929433:170929941-170948350:+	AF	0.583893	5.08279e-07	9.23964e-05
Remission vs NC	EIF1B	HDAC2;AF:chr6:113960018-113970480:113970856:113960018-113970857:113971346:-	AF	0.506608	2.27025e-05	0.00118588
Remission vs NC	EIF1B	KLRD1;RI:chr12:10307978:10308084-10309626:10309688:+	RI	0.573126	9.15259e-07	0.000137309
Remission vs NC	EIF1B	KLRD1;SE:chr12:10226233-10304466:10304547-10307978:+	SE	0.573126	9.15259e-07	0.000137309
Remission vs NC	EIF1B	MTCP1;SE:chrX:155065789-155065906:155066057-155070694:-	SE	0.523703	1.06038e-05	0.000728257
Remission vs NC	EIF1B	NFIL3;AF:chr9:91410906-91411604:91411817:91410906-91423640:91425315:-	AF	0.654098	6.12718e-09	7.56223e-06
Remission vs NC	EIF1B	NFKBIA;RI:chr14:35402394:35402534-35402771:35402859:-	RI	0.505123	2.4208e-05	0.00122127
Remission vs NC	EIF1B	PLAUR;SE:chr19:43649143-43655419:43655573-43656479:-	SE	0.500263	2.9808e-05	0.00141212
Remission vs NC	EIF1B	PPP1R18;AF:chr6:30679389-30684408:30687113:30679389-30687114:30687895:-	AF	0.555492	2.29518e-06	0.000256295
Remission vs NC	EIF1B	PPP1R18;SE:chr6:30679389-30684408:30686046-30687114:-	SE	0.604175	1.58153e-07	4.84028e-05
Remission vs NC	EIF1B	PRSS23;A3:chr11:86800651-86807631:86800651-86807636:+	A3	0.717265	3.75972e-11	1.2595e-07
Remission vs NC	EIF1B	QKI;AL:chr6:163563719-163564667:163570145:163563719-163570694:163576900:+	AL	0.547816	3.36961e-06	0.000325175
Remission vs NC	EIF1B	QSOX1;RI:chr1:180196262:180199754-180200110:180204030:+	RI	0.550103	3.00828e-06	0.000304121
Remission vs NC	EIF1B	RAC2;AL:chr22:37232404:37232918-37241587:37240805:37241166-37241587:-	AL	0.536922	5.71841e-06	0.000477213
Remission vs NC	EIF1B	RFC1;SE:chr4:39321374-39323340:39323417-39326563:-	SE	0.585691	4.59766e-07	8.91033e-05
Remission vs NC	EIF1B	SFR1;SE:chr10:104123086-104123714:104124124-104125513:+	SE	0.582698	5.43118e-07	9.64858e-05
Remission vs NC	EIF1B	SMIM29;A3:chr6:34247492-34247681:34247149-34247681:-	A3	0.51393	1.64684e-05	0.00096788
Remission vs NC	EIF1B	SNX16;SE:chr8:81803228-81815325:81815394-81823792:-	SE	0.595059	2.69949e-07	6.39425e-05
Remission vs NC	EIF1B	SRPK1;SE:chr6:35869901-35870281:35870494-35870934:-	SE	0.688209	4.58952e-10	8.29379e-07
Remission vs NC	EIF1B	STAT6;AF:chr12:57108299-57110382:57111109:57108299-57111129:57111672:-	AF	-0.500584	2.94036e-05	0.00140343
Remission vs NC	EIF1B	TAOK1;A3:chr17:29391024-29451455:29391024-29451458:+	A3	0.503688	2.5751e-05	0.00127397
Remission vs NC	EIF1B	TLE3;RI:chr15:70095578:70095641-70096161:70096261:-	RI	-0.621673	5.40026e-08	2.8935e-05
Remission vs NC	EIF1B	TUBA4A;AF:chr2:219252230-219253209:219253855:219252230-219253856:219254094:-	AF	-0.627046	3.83087e-08	2.30343e-05
Remission vs NC	EIF1B	WTAP;AF:chr6:159726998:159727333-159736258:159727506:159727703-159736258:+	AF	0.512783	1.73257e-05	0.00100318
Remission vs NC	EIF1B	WTAP;AF:chr6:159726998:159727333-159736258:159727530:159727703-159736258:+	AF	0.549067	3.16722e-06	0.000310758
Remission vs NC	EIF1B	WTAP;AF:chr6:159726998:159727333-159736258:159727566:159727703-159736258:+	AF	0.537615	5.53218e-06	0.000465476
Remission vs NC	EIF1B	ZBTB25;AF:chr14:64490540-64503661:64503847:64490540-64504487:64505614:-	AF	0.550488	2.95121e-06	0.000302209
Remission vs NC	EIF1B	ZC3H4;SE:chr19:47084455-47085056:47085195-47085318:-	SE	0.514593	1.59903e-05	0.000949299
Remission vs NC	EIF1B	ZNF800;AL:chr7:127346790:127348043-127373342:127370074:127371814-127373342:-	AL	0.557731	2.04825e-06	0.000239992
Remission vs NC	EIF5A2	FMNL1;A5:chr17:45232480-45233224:45232450-45233224:+	A5	0.508317	2.10772e-05	0.00114944
Remission vs NC	EIF5A2	INTS3;SE:chr1:153760918-153761020:153761109-153761570:+	SE	0.565792	1.35021e-06	0.000181968
Remission vs NC	EIF5A2	NFIL3;AF:chr9:91410906-91411604:91411817:91410906-91423640:91425315:-	AF	0.573044	9.19297e-07	0.000137309
Remission vs NC	EIF5B	NUB1;SE:chr7:151368887-151374097:151374201-151375848:+	SE	0.529739	8.02425e-06	0.000614847
Remission vs NC	EIF5B	TCP11L2;A5:chr12:106303254-106311041:106302941-106311041:+	A5	-0.51318	1.70244e-05	0.000992242
Remission vs NC	FAM98B	CBX3;AL:chr7:26208555-26209940:26210624:26208555-26211662:26211756:+	AL	0.501704	2.80334e-05	0.00134434
Remission vs NC	FAM98B	PPP1R18;SE:chr6:30679389-30684408:30686046-30687114:-	SE	0.615612	7.89368e-08	3.42157e-05
Remission vs NC	FAM98B	QSOX1;RI:chr1:180196262:180199754-180200110:180204030:+	RI	0.652324	6.94856e-09	7.75922e-06
Remission vs NC	FAM98B	RFC1;SE:chr4:39321374-39323340:39323417-39326563:-	SE	0.581713	5.73519e-07	0.00010033
Remission vs NC	FAM98B	TUBA4A;AF:chr2:219252230-219253209:219253855:219252230-219253856:219254094:-	AF	-0.590704	3.46494e-07	7.47824e-05
Remission vs NC	FAM98B	WTAP;AF:chr6:159726998:159727333-159736258:159727530:159727703-159736258:+	AF	0.524773	1.00967e-05	0.000706768
Remission vs NC	FAM98B	WTAP;AF:chr6:159726998:159727333-159736258:159727566:159727703-159736258:+	AF	0.518973	1.31443e-05	0.000830817
Remission vs NC	GSPT1	ARL6IP1;AF:chr16:18798834-18801199:18801430:18798834-18801431:18801725:-	AF	-0.613874	8.78838e-08	3.61557e-05
Remission vs NC	GSPT1	BID;AF:chr22:17750174-17773610:17774147:17750174-17774381:17774639:-	AF	-0.618635	6.53856e-08	3.19436e-05
Remission vs NC	GSPT1	CTNNBIP1;SE:chr1:9877989-9883705:9883738-9910095:-	SE	0.514329	1.61791e-05	0.000955665
Remission vs NC	GSPT1	NFIL3;AF:chr9:91410906-91411604:91411817:91410906-91423640:91425315:-	AF	0.526826	9.18588e-06	0.000662797
Remission vs NC	GSPT1	OXNAD1;AL:chr3:16303592-16312138:16315272:16303592-16323099:16324474:+	AL	-0.518617	1.33568e-05	0.000838464
Remission vs NC	GSPT1	PPP1R18;SE:chr6:30679389-30684408:30686046-30687114:-	SE	0.530656	7.68796e-06	0.000596962
Remission vs NC	GSPT1	PRSS23;A3:chr11:86800651-86807631:86800651-86807636:+	A3	0.554603	2.40067e-06	0.000263064
Remission vs NC	GSPT1	QSOX1;RI:chr1:180196262:180199754-180200110:180204030:+	RI	0.54119	4.65849e-06	0.000412233
Remission vs NC	GSPT1	RAC2;AL:chr22:37232404:37232918-37241587:37240805:37241166-37241587:-	AL	0.532566	7.02889e-06	0.000554974
Remission vs NC	GSPT1	RNF44;AF:chr5:176532516-176535996:176536462:176532516-176536463:176536830:-	AF	-0.507755	2.1599e-05	0.00116025
Remission vs NC	GSPT1	RNF44;AF:chr5:176532516-176535996:176536462:176532516-176536940:176537730:-	AF	-0.528739	8.4067e-06	0.00063185
Remission vs NC	GSPT1	RNF44;AF:chr5:176532516-176535996:176536462:176532516-176537731:176538025:-	AF	-0.538308	5.35166e-06	0.000454236
Remission vs NC	GSPT1	STAT6;AF:chr12:57108299-57110382:57111109:57108299-57111129:57111672:-	AF	-0.586031	4.51097e-07	8.88926e-05
Remission vs NC	GSPT1	STAT6;AF:chr12:57108299-57110382:57111109:57108299-57111694:57111809:-	AF	-0.515462	1.53836e-05	0.000927364
Remission vs NC	GSPT1	TAOK1;A3:chr17:29391024-29451455:29391024-29451458:+	A3	0.507945	2.14219e-05	0.00115747
Remission vs NC	GSPT1	TCP11L2;A5:chr12:106303254-106311041:106302941-106311041:+	A5	-0.550199	2.9939e-06	0.000304121
Remission vs NC	GSPT1	TLE3;RI:chr15:70095578:70095641-70096161:70096261:-	RI	-0.73349	8.08626e-12	3.79245e-08
Remission vs NC	GSPT1	TUBA4A;AF:chr2:219252230-219253209:219253855:219252230-219253856:219254094:-	AF	-0.596227	2.52309e-07	6.19758e-05
Remission vs NC	GSPT1	ZBTB25;AF:chr14:64490540-64503661:64503847:64490540-64504487:64505614:-	AF	0.554827	2.37367e-06	0.000261327
Remission vs NC	GSPT1	ZBTB25;AL:chr14:64449106:64449638-64490361:64478051:64488057-64490361:-	AL	-0.522243	1.13346e-05	0.000759417
Remission vs NC	GSPT1	ZC3H4;SE:chr19:47084455-47085056:47085195-47085318:-	SE	0.573734	8.85864e-07	0.000135775
Remission vs NC	HDGF	ARL6IP1;AF:chr16:18798834-18801199:18801430:18798834-18801431:18801725:-	AF	-0.519681	1.27307e-05	0.000811234
Remission vs NC	HDGF	BID;AF:chr22:17750174-17773610:17774147:17750174-17774381:17774639:-	AF	-0.507366	2.1968e-05	0.00116596
Remission vs NC	HDGF	CBX3;AL:chr7:26208555-26209940:26210624:26208555-26211662:26211756:+	AL	0.551373	2.8236e-06	0.00029298
Remission vs NC	HDGF	CTSZ;A5:chr20:58995759-58996639:58995759-58997603:-	A5	0.528151	8.63923e-06	0.000637936
Remission vs NC	HDGF	DPM2;A5:chr9:127935780-127936553:127935780-127937434:-	A5	0.503157	2.63445e-05	0.00128972
Remission vs NC	HDGF	FAM76A;SE:chr1:27744811-27749068:27749154-27755195:+	SE	0.508523	2.08889e-05	0.00114717
Remission vs NC	HDGF	FMNL1;A5:chr17:45232480-45233224:45232450-45233224:+	A5	0.603783	3.11109e-07	7.07792e-05
Remission vs NC	HDGF	GORASP2;AF:chr2:170929197:170929403-170948350:170929433:170929941-170948350:+	AF	0.50834	2.1056e-05	0.00114944
Remission vs NC	HDGF	KLRD1;RI:chr12:10307978:10308084-10309626:10309688:+	RI	0.584403	4.94053e-07	9.23773e-05
Remission vs NC	HDGF	KLRD1;SE:chr12:10226233-10304466:10304547-10307978:+	SE	0.584403	4.94053e-07	9.23773e-05
Remission vs NC	HDGF	MTCP1;SE:chrX:155065789-155065906:155066057-155070694:-	SE	0.514743	1.58842e-05	0.000947772
Remission vs NC	HDGF	NFIL3;AF:chr9:91410906-91411604:91411817:91410906-91423640:91425315:-	AF	0.623603	4.77717e-08	2.80062e-05
Remission vs NC	HDGF	NFKBIA;RI:chr14:35402394:35402534-35402771:35402859:-	RI	0.522896	1.10022e-05	0.000745671
Remission vs NC	HDGF	PPP1R18;SE:chr6:30679389-30684408:30686046-30687114:-	SE	0.578167	6.96773e-07	0.000112685
Remission vs NC	HDGF	PRSS23;A3:chr11:86800651-86807631:86800651-86807636:+	A3	0.726797	1.54444e-11	6.03619e-08
Remission vs NC	HDGF	QSOX1;RI:chr1:180196262:180199754-180200110:180204030:+	RI	0.528122	8.65091e-06	0.000637936
Remission vs NC	HDGF	RAC2;AL:chr22:37232404:37232918-37241587:37240805:37241166-37241587:-	AL	0.542654	4.33931e-06	0.000394406
Remission vs NC	HDGF	RFC1;SE:chr4:39321374-39323340:39323417-39326563:-	SE	0.602802	1.71603e-07	4.96801e-05
Remission vs NC	HDGF	SFR1;SE:chr10:104123086-104123714:104124124-104125513:+	SE	0.526052	9.51966e-06	0.000680597
Remission vs NC	HDGF	SNX16;SE:chr8:81803228-81815325:81815394-81823792:-	SE	0.606817	1.35024e-07	4.51827e-05
Remission vs NC	HDGF	SRPK1;SE:chr6:35869901-35870281:35870494-35870934:-	SE	0.520726	1.21428e-05	0.00078863
Remission vs NC	HDGF	STAT6;AF:chr12:57108299-57110382:57111109:57108299-57111129:57111672:-	AF	-0.507967	2.14007e-05	0.00115747
Remission vs NC	HDGF	STIM2;MX:chr4:27017984-27019400:27021068-27022519:27017984-27021494:27021612-27022519:+	MX	0.548938	3.18752e-06	0.000311447
Remission vs NC	HDGF	TCP11L2;A5:chr12:106303254-106311041:106302941-106311041:+	A5	-0.507802	2.15548e-05	0.00116025
Remission vs NC	HDGF	TLE3;RI:chr15:70095578:70095641-70096161:70096261:-	RI	-0.596845	2.43418e-07	6.13781e-05
Remission vs NC	HDGF	TUBA4A;AF:chr2:219252230-219253209:219253855:219252230-219253856:219254094:-	AF	-0.596131	2.53717e-07	6.19758e-05
Remission vs NC	HDGF	WTAP;AF:chr6:159726998:159727333-159736258:159727506:159727703-159736258:+	AF	0.535301	6.17696e-06	0.00050121
Remission vs NC	HDGF	WTAP;AF:chr6:159726998:159727333-159736258:159727530:159727703-159736258:+	AF	0.530665	7.68454e-06	0.000596962
Remission vs NC	HDGF	WTAP;AF:chr6:159726998:159727333-159736258:159727566:159727703-159736258:+	AF	0.560305	1.79519e-06	0.000219256
Remission vs NC	HDGF	ZBTB25;AF:chr14:64490540-64503661:64503847:64490540-64504487:64505614:-	AF	0.502464	2.71377e-05	0.00132303
Remission vs NC	HDGF	ZC3H4;SE:chr19:47084455-47085056:47085195-47085318:-	SE	0.551571	2.79583e-06	0.000292689
Remission vs NC	HDGF	ZNF800;AL:chr7:127346790:127348043-127373342:127370074:127371814-127373342:-	AL	0.524355	1.02918e-05	0.000714035
Remission vs NC	IFIT5	ARFIP2;SE:chr11:6480068-6480323:6480423-6481231:-	SE	0.506497	2.28115e-05	0.00118588
Remission vs NC	IFIT5	ARL6IP1;AF:chr16:18798834-18801199:18801430:18798834-18801431:18801725:-	AF	-0.580317	6.19375e-07	0.000103009
Remission vs NC	IFIT5	CTSZ;A5:chr20:58995759-58996639:58995759-58997603:-	A5	0.518565	1.33876e-05	0.000838464
Remission vs NC	IFIT5	ENOPH1;A5:chr4:82451245-82454722:82451135-82454722:+	A5	0.512664	1.74172e-05	0.00100599
Remission vs NC	IFIT5	FMNL1;A5:chr17:45232480-45233224:45232450-45233224:+	A5	0.645025	1.15613e-08	1.12964e-05
Remission vs NC	IFIT5	GORASP2;AF:chr2:170929197:170929403-170948350:170929433:170929941-170948350:+	AF	0.520756	1.21264e-05	0.00078863
Remission vs NC	IFIT5	JAML;SE:chr11:118203665-118205915:118205991-118210487:-	SE	0.550927	2.88728e-06	0.000298268
Remission vs NC	IFIT5	KLHL36;AF:chr16:84648511:84648649-84650852:84649047:84649066-84650852:+	AF	0.536711	5.7762e-06	0.000478629
Remission vs NC	IFIT5	MTCP1;SE:chrX:155065789-155065906:155066057-155070694:-	SE	0.539058	5.16242e-06	0.000445816
Remission vs NC	IFIT5	NFIL3;AF:chr9:91410906-91411604:91411817:91410906-91423640:91425315:-	AF	0.688186	4.59784e-10	8.29379e-07
Remission vs NC	IFIT5	PPP1R18;AF:chr6:30679389-30684408:30687113:30679389-30687114:30687895:-	AF	0.542048	4.46885e-06	0.000401973
Remission vs NC	IFIT5	PPP1R18;SE:chr6:30679389-30684408:30686046-30687114:-	SE	0.590815	3.44312e-07	7.47824e-05
Remission vs NC	IFIT5	PRSS23;A3:chr11:86800651-86807631:86800651-86807636:+	A3	0.642113	1.41119e-08	1.22564e-05
Remission vs NC	IFIT5	QKI;AL:chr6:163563719-163564667:163570145:163563719-163570694:163576900:+	AL	0.513085	1.70962e-05	0.000992342
Remission vs NC	IFIT5	QSOX1;RI:chr1:180196262:180199754-180200110:180204030:+	RI	0.522736	1.10826e-05	0.000748955
Remission vs NC	IFIT5	RAC2;AL:chr22:37232404:37232918-37241587:37240805:37241166-37241587:-	AL	0.546365	3.61941e-06	0.000345021
Remission vs NC	IFIT5	RFC1;SE:chr4:39321374-39323340:39323417-39326563:-	SE	0.541958	4.48822e-06	0.000401973
Remission vs NC	IFIT5	RWDD3;A5:chr1:95244698-95246542:95244651-95246542:+	A5	0.597318	2.36813e-07	6.03617e-05
Remission vs NC	IFIT5	SDF4;RI:chr1:1218458:1218633-1218769:1221351:-	RI	0.544481	3.9695e-06	0.000367924
Remission vs NC	IFIT5	SFR1;SE:chr10:104123086-104123714:104124124-104125513:+	SE	0.595621	2.6132e-07	6.31748e-05
Remission vs NC	IFIT5	SNX16;SE:chr8:81803228-81815325:81815394-81823792:-	SE	0.607038	1.33241e-07	4.51827e-05
Remission vs NC	IFIT5	SRPK1;SE:chr6:35869901-35870281:35870494-35870934:-	SE	0.669888	1.92536e-09	3.00997e-06
Remission vs NC	IFIT5	TUBA4A;AF:chr2:219252230-219253209:219253855:219252230-219253856:219254094:-	AF	-0.591097	3.38819e-07	7.47824e-05
Remission vs NC	IFIT5	WTAP;AF:chr6:159726998:159727333-159736258:159727506:159727703-159736258:+	AF	0.588569	3.91082e-07	8.00229e-05
Remission vs NC	IFIT5	WTAP;AF:chr6:159726998:159727333-159736258:159727530:159727703-159736258:+	AF	0.605531	1.45856e-07	4.68538e-05
Remission vs NC	IFIT5	WTAP;AF:chr6:159726998:159727333-159736258:159727566:159727703-159736258:+	AF	0.614016	8.71234e-08	3.61557e-05
Remission vs NC	IGF2BP2	NUB1;SE:chr7:151368887-151374097:151374201-151375848:+	SE	0.536548	5.82133e-06	0.00048067
Remission vs NC	IGF2BP2	STAT6;AF:chr12:57108299-57110382:57111109:57108299-57111129:57111672:-	AF	-0.556499	2.18089e-06	0.000249472
Remission vs NC	IGF2BP2	TLE3;RI:chr15:70095578:70095641-70096161:70096261:-	RI	-0.509272	2.02164e-05	0.0011396
Remission vs NC	IGF2BP2	ZC3H4;SE:chr19:47084455-47085056:47085195-47085318:-	SE	0.601635	1.83864e-07	5.13288e-05
Remission vs NC	KRT18	GDF11;RI:chr12:55749502:55749883-55757013:55757264:+	RI	0.555004	2.35256e-06	0.000260225
Remission vs NC	KRT18	HIRIP3;SE:chr16:29993808-29993906:29994843-29995103:-	SE	0.517413	1.4099e-05	0.000863241
Remission vs NC	KRT18	KLRD1;RI:chr12:10307978:10308084-10309626:10309688:+	RI	0.506399	2.29085e-05	0.00118588
Remission vs NC	KRT18	KLRD1;SE:chr12:10226233-10304466:10304547-10307978:+	SE	0.506399	2.29085e-05	0.00118588
Remission vs NC	KRT18	PRSS23;A3:chr11:86800651-86807631:86800651-86807636:+	A3	0.522074	1.14221e-05	0.00076093
Remission vs NC	KRT18	QSOX1;RI:chr1:180196262:180199754-180200110:180204030:+	RI	0.508469	2.09377e-05	0.00114717
Remission vs NC	KRT18	TUBA4A;AF:chr2:219252230-219253209:219253855:219252230-219253856:219254094:-	AF	-0.54233	4.408e-06	0.000399103
Remission vs NC	KRT18	ZC3H4;SE:chr19:47084455-47085056:47085195-47085318:-	SE	0.552295	2.69632e-06	0.000284814
Remission vs NC	LGALS3	ATP1A1;AF:chr1:116373209:116373523-116384014:116373867:116374241-116384014:+	AF	0.511039	1.87099e-05	0.00106409
Remission vs NC	LGALS3	BID;AF:chr22:17750174-17773610:17774147:17750174-17774381:17774639:-	AF	-0.628984	3.37913e-08	2.14164e-05
Remission vs NC	LGALS3	KCTD20;SE:chr6:36470257-36474789:36475062-36479121:+	SE	0.505364	2.39577e-05	0.00121927
Remission vs NC	LGALS3	NUB1;SE:chr7:151368887-151374097:151374201-151375848:+	SE	0.525023	9.98121e-06	0.000702881
Remission vs NC	LGALS3	TLE3;RI:chr15:70095578:70095641-70096161:70096261:-	RI	-0.503707	2.57294e-05	0.00127397
Remission vs NC	LGALS3	ZC3H4;SE:chr19:47084455-47085056:47085195-47085318:-	SE	0.538509	5.30044e-06	0.000453511
Remission vs NC	MAGOHB	GORASP2;AF:chr2:170929197:170929403-170948350:170929433:170929941-170948350:+	AF	0.508237	2.11509e-05	0.00115079
Remission vs NC	MAGOHB	SFR1;SE:chr10:104123086-104123714:104124124-104125513:+	SE	0.538438	5.31836e-06	0.000453511
Remission vs NC	MAGOHB	TCP1;AF:chr6:159787871-159788058:159788606:159787871-159789405:159789731:-	AF	0.506128	2.31793e-05	0.00119417
Remission vs NC	MAGOHB	VWA5A;SE:chr11:124142572-124145237:124145363-124145866:+	SE	0.500551	2.9445e-05	0.00140343
Remission vs NC	MAGOHB	WTAP;AF:chr6:159726998:159727333-159736258:159727566:159727703-159736258:+	AF	0.511644	1.82185e-05	0.00104201
Remission vs NC	MAGOHB	ZC3H4;SE:chr19:47084455-47085056:47085195-47085318:-	SE	0.529991	7.93044e-06	0.000609734
Remission vs NC	MBNL3	BID;AF:chr22:17750174-17773610:17774147:17750174-17774381:17774639:-	AF	-0.609679	1.13587e-07	4.22484e-05
Remission vs NC	MBNL3	CTNNBIP1;SE:chr1:9877989-9883705:9883738-9910095:-	SE	0.508542	2.08713e-05	0.00114717
Remission vs NC	MBNL3	NUB1;SE:chr7:151368887-151374097:151374201-151375848:+	SE	0.532024	7.21028e-06	0.000567387
Remission vs NC	MBNL3	STAT6;AF:chr12:57108299-57110382:57111109:57108299-57111129:57111672:-	AF	-0.593029	3.03392e-07	6.97505e-05
Remission vs NC	MBNL3	STAT6;AF:chr12:57108299-57110382:57111109:57108299-57111694:57111809:-	AF	-0.546764	3.5489e-06	0.000339681
Remission vs NC	MBNL3	TAOK1;A3:chr17:29391024-29451455:29391024-29451458:+	A3	0.555523	2.29159e-06	0.000256295
Remission vs NC	MBNL3	TLE3;RI:chr15:70095578:70095641-70096161:70096261:-	RI	-0.596642	2.46309e-07	6.14463e-05
Remission vs NC	MBNL3	TUBA4A;AF:chr2:219252230-219253209:219253855:219252230-219253856:219254094:-	AF	-0.585522	4.64143e-07	8.92144e-05
Remission vs NC	MBNL3	ZC3H4;SE:chr19:47084455-47085056:47085195-47085318:-	SE	0.647233	9.92512e-09	1.05793e-05
Remission vs NC	MKI67	ATP1A1;AF:chr1:116373209:116373523-116384014:116373867:116374241-116384014:+	AF	0.559364	1.88414e-06	0.000225738
Remission vs NC	MKI67	CBX3;AL:chr7:26208555-26209940:26210624:26208555-26211662:26211756:+	AL	0.509161	2.03153e-05	0.00113968
Remission vs NC	MKI67	ENOPH1;A5:chr4:82451245-82454722:82451135-82454722:+	A5	0.59913	2.13043e-07	5.74236e-05
Remission vs NC	MKI67	FMNL1;A5:chr17:45232480-45233224:45232450-45233224:+	A5	0.601652	1.83686e-07	5.13288e-05
Remission vs NC	MKI67	GORASP2;AF:chr2:170929197:170929403-170948350:170929433:170929941-170948350:+	AF	0.567889	1.20933e-06	0.000168116
Remission vs NC	MKI67	KLRD1;RI:chr12:10307978:10308084-10309626:10309688:+	RI	0.565318	1.38413e-06	0.000184419
Remission vs NC	MKI67	KLRD1;SE:chr12:10226233-10304466:10304547-10307978:+	SE	0.565318	1.38413e-06	0.000184419
Remission vs NC	MKI67	ORC3;A3:chr6:87653249-87656903:87653249-87656906:+	A3	0.563503	1.52157e-06	0.000195221
Remission vs NC	MKI67	PPP1R18;SE:chr6:30679389-30684408:30686046-30687114:-	SE	0.520144	1.24674e-05	0.00080099
Remission vs NC	MKI67	PRSS23;A3:chr11:86800651-86807631:86800651-86807636:+	A3	0.707522	8.99756e-11	2.63741e-07
Remission vs NC	MKI67	QKI;AL:chr6:163563719-163564667:163570145:163563719-163570694:163576900:+	AL	0.530688	7.67633e-06	0.000596962
Remission vs NC	MKI67	QSOX1;RI:chr1:180196262:180199754-180200110:180204030:+	RI	0.616879	7.29633e-08	3.35488e-05
Remission vs NC	MKI67	RAC2;AL:chr22:37232404:37232918-37241587:37240805:37241166-37241587:-	AL	0.568375	1.17869e-06	0.000166507
Remission vs NC	MKI67	RFC1;SE:chr4:39321374-39323340:39323417-39326563:-	SE	0.512523	1.75263e-05	0.00100822
Remission vs NC	MKI67	SFR1;SE:chr10:104123086-104123714:104124124-104125513:+	SE	0.602989	1.69711e-07	4.96801e-05
Remission vs NC	MKI67	SNX16;SE:chr8:81803228-81815325:81815394-81823792:-	SE	0.525619	9.71159e-06	0.000688026
Remission vs NC	MKI67	SRPK1;SE:chr6:35869901-35870281:35870494-35870934:-	SE	0.50586	2.34493e-05	0.00120325
Remission vs NC	MKI67	TLE3;RI:chr15:70095578:70095641-70096161:70096261:-	RI	-0.535575	6.09699e-06	0.000496439
Remission vs NC	MKI67	ZNF800;AL:chr7:127346790:127348043-127373342:127370074:127371814-127373342:-	AL	0.575378	8.1071e-07	0.000128454
Remission vs NC	MKRN1	ARL6IP1;AF:chr16:18798834-18801199:18801430:18798834-18801431:18801725:-	AF	-0.54834	3.28329e-06	0.000319474
Remission vs NC	MKRN1	ATP1A1;AF:chr1:116373209:116373523-116384014:116373867:116374241-116384014:+	AF	0.54175	4.53378e-06	0.000404247
Remission vs NC	MKRN1	BID;AF:chr22:17750174-17773610:17774147:17750174-17774381:17774639:-	AF	-0.573734	8.85864e-07	0.000135775
Remission vs NC	MKRN1	DNAJB4;SE:chr1:78005321-78013051:78013619-78016014:+	SE	0.522539	1.11827e-05	0.000751387
Remission vs NC	MKRN1	PDAP1;A3:chr7:99403525-99404862:99403505-99404862:-	A3	0.507402	2.19338e-05	0.00116596
Remission vs NC	MKRN1	PRSS23;A3:chr11:86800651-86807631:86800651-86807636:+	A3	0.586838	4.31135e-07	8.71561e-05
Remission vs NC	MKRN1	QSOX1;RI:chr1:180196262:180199754-180200110:180204030:+	RI	0.579127	6.61158e-07	0.000108421
Remission vs NC	MKRN1	RNF44;AF:chr5:176532516-176535996:176536462:176532516-176536463:176536830:-	AF	-0.552339	2.69037e-06	0.000284814
Remission vs NC	MKRN1	RNF44;AF:chr5:176532516-176535996:176536462:176532516-176536940:176537730:-	AF	-0.555727	2.26798e-06	0.000256295
Remission vs NC	MKRN1	RNF44;AF:chr5:176532516-176535996:176536462:176532516-176537731:176538025:-	AF	-0.557118	2.11329e-06	0.000244121
Remission vs NC	MKRN1	SFR1;SE:chr10:104123086-104123714:104124124-104125513:+	SE	0.559654	1.85627e-06	0.000225541
Remission vs NC	MKRN1	STAT6;AF:chr12:57108299-57110382:57111109:57108299-57111129:57111672:-	AF	-0.549645	3.07766e-06	0.000307678
Remission vs NC	MKRN1	TCP11L2;A5:chr12:106303254-106311041:106302941-106311041:+	A5	-0.521631	1.16546e-05	0.000769483
Remission vs NC	MKRN1	TLE3;RI:chr15:70095578:70095641-70096161:70096261:-	RI	-0.690237	3.89064e-10	8.29379e-07
Remission vs NC	MKRN1	TUBA4A;AF:chr2:219252230-219253209:219253855:219252230-219253856:219254094:-	AF	-0.543757	4.11242e-06	0.000378181
Remission vs NC	MKRN1	WTAP;AF:chr6:159726998:159727333-159736258:159727506:159727703-159736258:+	AF	0.538254	5.3656e-06	0.000454236
Remission vs NC	MKRN1	WTAP;AF:chr6:159726998:159727333-159736258:159727566:159727703-159736258:+	AF	0.552512	2.66713e-06	0.000284814
Remission vs NC	MKRN1	ZC3H4;SE:chr19:47084455-47085056:47085195-47085318:-	SE	0.5624	1.61115e-06	0.000202275
Remission vs NC	MRPS31	CBX3;AL:chr7:26208555-26209940:26210624:26208555-26211662:26211756:+	AL	0.538634	5.26861e-06	0.00045256
Remission vs NC	MRPS31	ENOPH1;A5:chr4:82451245-82454722:82451135-82454722:+	A5	0.56353	1.51943e-06	0.000195221
Remission vs NC	MRPS31	FAM118B;SE:chr11:126235087-126240792:126241044-126250506:+	SE	0.516485	1.46968e-05	0.000892848
Remission vs NC	MRPS31	FAM76A;SE:chr1:27744811-27749068:27749154-27755195:+	SE	0.531127	7.52036e-06	0.000589808
Remission vs NC	MRPS31	FMNL1;A5:chr17:45232480-45233224:45232450-45233224:+	A5	0.735085	6.91032e-12	3.79245e-08
Remission vs NC	MRPS31	GDF11;RI:chr12:55749502:55749883-55757013:55757264:+	RI	0.500276	2.9791e-05	0.00141212
Remission vs NC	MRPS31	GORASP2;AF:chr2:170929197:170929403-170948350:170929433:170929941-170948350:+	AF	0.622443	5.14316e-08	2.8935e-05
Remission vs NC	MRPS31	HDAC2;AF:chr6:113960018-113970480:113970856:113960018-113970857:113971346:-	AF	0.536398	5.86294e-06	0.000482407
Remission vs NC	MRPS31	HES4;RI:chr1:999526:999613-999866:1000190:-	RI	0.529504	8.11249e-06	0.000617012
Remission vs NC	MRPS31	ING3;RI:chr7:120955559:120955624-120956160:120956980:+	RI	0.518588	1.33742e-05	0.000838464
Remission vs NC	MRPS31	INTS3;SE:chr1:153760918-153761020:153761109-153761570:+	SE	0.555617	2.28068e-06	0.000256295
Remission vs NC	MRPS31	ORC3;A3:chr6:87653249-87656903:87653249-87656906:+	A3	0.559336	1.88676e-06	0.000225738
Remission vs NC	MRPS31	PRSS23;A3:chr11:86800651-86807631:86800651-86807636:+	A3	0.573062	9.1841e-07	0.000137309
Remission vs NC	MRPS31	RAC2;AL:chr22:37232404:37232918-37241587:37240805:37241166-37241587:-	AL	0.540764	4.75518e-06	0.000419207
Remission vs NC	MRPS31	RIGI;SE:chr9:32491420-32492391:32492538-32493761:-	SE	0.523668	1.06211e-05	0.000728257
Remission vs NC	MRPS31	SFR1;SE:chr10:104123086-104123714:104124124-104125513:+	SE	0.527961	8.71559e-06	0.000640692
Remission vs NC	MRPS31	SRPK1;SE:chr6:35869901-35870281:35870494-35870934:-	SE	0.557928	2.02774e-06	0.000238948
Remission vs NC	MRPS31	TPRKB;SE:chr2:73732285-73732584:73732700-73734429:-	SE	0.586216	4.46439e-07	8.88926e-05
Remission vs NC	MRPS31	ZNF800;AL:chr7:127346790:127348043-127373342:127370074:127371814-127373342:-	AL	0.520368	1.23416e-05	0.000796353
Remission vs NC	MSI2	ATP1A1;AF:chr1:116373209:116373523-116384014:116373867:116374241-116384014:+	AF	0.524636	1.016e-05	0.000709083
Remission vs NC	MSI2	NFIL3;AF:chr9:91410906-91411604:91411817:91410906-91423640:91425315:-	AF	0.549522	3.09646e-06	0.000307678
Remission vs NC	MSI2	PRSS23;A3:chr11:86800651-86807631:86800651-86807636:+	A3	0.521542	1.17017e-05	0.000769483
Remission vs NC	MSI2	STAT6;AF:chr12:57108299-57110382:57111109:57108299-57111129:57111672:-	AF	-0.525836	9.61503e-06	0.000685327
Remission vs NC	MSI2	STIM2;MX:chr4:27017984-27019400:27021068-27022519:27017984-27021494:27021612-27022519:+	MX	0.513756	1.65956e-05	0.000970489
Remission vs NC	MSI2	TCP1;AF:chr6:159787871-159788058:159788606:159787871-159789405:159789731:-	AF	0.560912	1.7399e-06	0.000213909
Remission vs NC	MSI2	ZC3H4;SE:chr19:47084455-47085056:47085195-47085318:-	SE	0.523405	1.07491e-05	0.000732754
Remission vs NC	NAP1L1	ARFIP2;SE:chr11:6480068-6480323:6480423-6481231:-	SE	0.51816	1.3634e-05	0.000848058
Remission vs NC	NAP1L1	ARL6IP1;AF:chr16:18798834-18801199:18801430:18798834-18801431:18801725:-	AF	-0.521518	1.17145e-05	0.000769483
Remission vs NC	NAP1L1	ATP1A1;AF:chr1:116373209:116373523-116384014:116373867:116374241-116384014:+	AF	0.501896	2.78042e-05	0.00133956
Remission vs NC	NAP1L1	CBX3;AL:chr7:26208555-26209940:26210624:26208555-26211662:26211756:+	AL	0.620697	5.74388e-08	2.97477e-05
Remission vs NC	NAP1L1	CMTM8;SE:chr3:32239119-32357373:32357546-32367872:+	SE	0.50852	2.08914e-05	0.00114717
Remission vs NC	NAP1L1	FAM76A;SE:chr1:27744811-27749068:27749154-27755195:+	SE	0.537593	5.53807e-06	0.000465476
Remission vs NC	NAP1L1	FMNL1;A5:chr17:45232480-45233224:45232450-45233224:+	A5	0.657786	1.09492e-08	1.11634e-05
Remission vs NC	NAP1L1	GDF11;RI:chr12:55749502:55749883-55757013:55757264:+	RI	0.504042	2.53618e-05	0.00126271
Remission vs NC	NAP1L1	GORASP2;AF:chr2:170929197:170929403-170948350:170929433:170929941-170948350:+	AF	0.61243	9.60408e-08	3.80757e-05
Remission vs NC	NAP1L1	ING3;RI:chr7:120955559:120955624-120956160:120956980:+	RI	0.510427	1.92195e-05	0.00108602
Remission vs NC	NAP1L1	KLRC1;SE:chr12:10449388-10449914:10449967-10450484:-	SE	0.513143	1.70522e-05	0.000992242
Remission vs NC	NAP1L1	KLRD1;RI:chr12:10307978:10308084-10309626:10309688:+	RI	0.639106	1.72994e-08	1.30861e-05
Remission vs NC	NAP1L1	KLRD1;SE:chr12:10226233-10304466:10304547-10307978:+	SE	0.639106	1.72994e-08	1.30861e-05
Remission vs NC	NAP1L1	MTCP1;SE:chrX:155065789-155065906:155066057-155070694:-	SE	0.517531	1.40244e-05	0.000863182
Remission vs NC	NAP1L1	NFIL3;AF:chr9:91410906-91411604:91411817:91410906-91423640:91425315:-	AF	0.601822	1.81849e-07	5.13288e-05
Remission vs NC	NAP1L1	NFKBIA;RI:chr14:35402394:35402534-35402771:35402859:-	RI	0.578742	6.75205e-07	0.000109955
Remission vs NC	NAP1L1	OXNAD1;AL:chr3:16303592-16312138:16315272:16303592-16323099:16324474:+	AL	-0.508749	2.06837e-05	0.00114717
Remission vs NC	NAP1L1	PPP1R18;SE:chr6:30679389-30684408:30686046-30687114:-	SE	0.60405	1.59337e-07	4.84028e-05
Remission vs NC	NAP1L1	PRSS23;A3:chr11:86800651-86807631:86800651-86807636:+	A3	0.696546	2.30717e-10	6.01145e-07
Remission vs NC	NAP1L1	QKI;AL:chr6:163563719-163564667:163570145:163563719-163570694:163576900:+	AL	0.527138	9.05416e-06	0.000659379
Remission vs NC	NAP1L1	QSOX1;RI:chr1:180196262:180199754-180200110:180204030:+	RI	0.524546	1.02024e-05	0.000709932
Remission vs NC	NAP1L1	RAC2;AL:chr22:37232404:37232918-37241587:37240805:37241166-37241587:-	AL	0.583353	5.23762e-07	9.44786e-05
Remission vs NC	NAP1L1	RFC1;SE:chr4:39321374-39323340:39323417-39326563:-	SE	0.60077	1.93492e-07	5.33809e-05
Remission vs NC	NAP1L1	RWDD3;A5:chr1:95244698-95246542:95244651-95246542:+	A5	0.510805	1.89036e-05	0.00107075
Remission vs NC	NAP1L1	SFR1;SE:chr10:104123086-104123714:104124124-104125513:+	SE	0.607404	1.30341e-07	4.51827e-05
Remission vs NC	NAP1L1	SNX16;SE:chr8:81803228-81815325:81815394-81823792:-	SE	0.65468	5.87836e-09	7.56223e-06
Remission vs NC	NAP1L1	SP4;SE:chr7:21428258-21428677:21428792-21477079:+	SE	0.50241	2.7201e-05	0.00132337
Remission vs NC	NAP1L1	SRPK1;SE:chr6:35869901-35870281:35870494-35870934:-	SE	0.529672	8.04939e-06	0.000614847
Remission vs NC	NAP1L1	STIM2;MX:chr4:27017984-27019400:27021068-27022519:27017984-27021494:27021612-27022519:+	MX	0.543391	4.18635e-06	0.000383476
Remission vs NC	NAP1L1	TCP1;AF:chr6:159787871-159788058:159788606:159787871-159789405:159789731:-	AF	0.544598	3.94695e-06	0.000367342
Remission vs NC	NAP1L1	TLE3;RI:chr15:70095578:70095641-70096161:70096261:-	RI	-0.519234	1.29901e-05	0.000823294
Remission vs NC	NAP1L1	TPRKB;SE:chr2:73732285-73732584:73732700-73734429:-	SE	0.519833	1.2644e-05	0.000807907
Remission vs NC	NAP1L1	TUBA4A;AF:chr2:219252230-219253209:219253855:219252230-219253856:219254094:-	AF	-0.616053	7.68084e-08	3.42157e-05
Remission vs NC	NAP1L1	WTAP;AF:chr6:159726998:159727333-159736258:159727506:159727703-159736258:+	AF	0.541945	4.49113e-06	0.000401973
Remission vs NC	NAP1L1	WTAP;AF:chr6:159726998:159727333-159736258:159727530:159727703-159736258:+	AF	0.573913	8.77362e-07	0.000135775
Remission vs NC	NAP1L1	WTAP;AF:chr6:159726998:159727333-159736258:159727566:159727703-159736258:+	AF	0.566508	1.30049e-06	0.000177306
Remission vs NC	NAP1L1	ZBTB25;AF:chr14:64490540-64503661:64503847:64490540-64504487:64505614:-	AF	0.556177	2.21679e-06	0.000252348
Remission vs NC	NAP1L1	ZC3H4;SE:chr19:47084455-47085056:47085195-47085318:-	SE	0.590182	3.56935e-07	7.47824e-05
Remission vs NC	POP1	ARFIP2;SE:chr11:6480068-6480323:6480423-6481231:-	SE	0.588508	3.92436e-07	8.00229e-05
Remission vs NC	POP1	CNTRL;AF:chr9:121171067:121171203-121173243:121171232:121171548-121173243:+	AF	0.508086	2.129e-05	0.00115567
Remission vs NC	POP1	FAAP20;AL:chr1:2184461:2185513-2193639:2189544:2189781-2193639:-	AL	0.514123	1.63279e-05	0.000962032
Remission vs NC	POP1	FMNL1;A5:chr17:45232480-45233224:45232450-45233224:+	A5	0.627832	3.64131e-08	2.24707e-05
Remission vs NC	POP1	GORASP2;AF:chr2:170929197:170929403-170948350:170929433:170929941-170948350:+	AF	0.580999	5.96554e-07	0.000102862
Remission vs NC	POP1	PHF20;SE:chr20:35772079-35800094:35800173-35801491:+	SE	-0.570018	1.08042e-06	0.000155434
Remission vs NC	POP1	PRSS23;A3:chr11:86800651-86807631:86800651-86807636:+	A3	0.57258	9.42441e-07	0.000139875
Remission vs NC	POP1	QKI;AL:chr6:163563719-163564667:163570145:163563719-163570694:163576900:+	AL	0.509106	2.03635e-05	0.00113968
Remission vs NC	POP1	SFR1;SE:chr10:104123086-104123714:104124124-104125513:+	SE	0.584319	4.96356e-07	9.23773e-05
Remission vs NC	POP1	SMIM29;A3:chr6:34247492-34247681:34247149-34247681:-	A3	0.539024	5.17108e-06	0.000445816
Remission vs NC	POP1	SRPK1;SE:chr6:35869901-35870281:35870494-35870934:-	SE	0.59953	2.0811e-07	5.67463e-05
Remission vs NC	POP1	TMEM260;SE:chr14:56618763-56621531:56621702-56625382:+	SE	0.506538	2.27713e-05	0.00118588
Remission vs NC	POP1	TPRKB;SE:chr2:73732285-73732584:73732700-73734429:-	SE	0.528561	8.47648e-06	0.000635059
Remission vs NC	RPL12	KLRD1;RI:chr12:10307978:10308084-10309626:10309688:+	RI	0.5703	1.06435e-06	0.000154068
Remission vs NC	RPL12	KLRD1;SE:chr12:10226233-10304466:10304547-10307978:+	SE	0.5703	1.06435e-06	0.000154068
Remission vs NC	RPL12	NFIL3;AF:chr9:91410906-91411604:91411817:91410906-91423640:91425315:-	AF	0.546152	3.65737e-06	0.000347228
Remission vs NC	RPL12	PRSS23;A3:chr11:86800651-86807631:86800651-86807636:+	A3	0.594497	2.7884e-07	6.53879e-05
Remission vs NC	RPL12	RFC1;SE:chr4:39321374-39323340:39323417-39326563:-	SE	0.507356	2.19768e-05	0.00116596
Remission vs NC	RPL12	SNX16;SE:chr8:81803228-81815325:81815394-81823792:-	SE	0.513845	1.65301e-05	0.00096908
Remission vs NC	RPL12	TCP1;AF:chr6:159787871-159788058:159788606:159787871-159789405:159789731:-	AF	0.537382	5.59416e-06	0.000468511
Remission vs NC	RPL12	TUBA4A;AF:chr2:219252230-219253209:219253855:219252230-219253856:219254094:-	AF	-0.529163	8.2423e-06	0.00062349
Remission vs NC	RPL12	ZC3H4;SE:chr19:47084455-47085056:47085195-47085318:-	SE	0.533995	6.57115e-06	0.000526852
Remission vs NC	RPL21	DPM2;A5:chr9:127935780-127936553:127935780-127937434:-	A5	0.504741	2.46101e-05	0.00123578
Remission vs NC	RPL21	PRSS23;A3:chr11:86800651-86807631:86800651-86807636:+	A3	0.533885	6.60531e-06	0.000526852
Remission vs NC	RPL21	RFC1;SE:chr4:39321374-39323340:39323417-39326563:-	SE	0.515377	1.54421e-05	0.000928505
Remission vs NC	RPL21	SMIM29;A3:chr6:34247492-34247681:34247149-34247681:-	A3	0.506252	2.30551e-05	0.00119084
Remission vs NC	RPL21	SNX16;SE:chr8:81803228-81815325:81815394-81823792:-	SE	0.505588	2.37273e-05	0.00121221
Remission vs NC	RPL21	TUBA4A;AF:chr2:219252230-219253209:219253855:219252230-219253856:219254094:-	AF	-0.582929	5.36209e-07	9.59855e-05
Remission vs NC	RPL21	WTAP;AF:chr6:159726998:159727333-159736258:159727530:159727703-159736258:+	AF	0.523315	1.07935e-05	0.000733648
Remission vs NC	RPL21	WTAP;AF:chr6:159726998:159727333-159736258:159727566:159727703-159736258:+	AF	0.511002	1.87406e-05	0.00106409
Remission vs NC	RPS12	BID;AF:chr22:17750174-17773610:17774147:17750174-17774381:17774639:-	AF	-0.52379	1.0562e-05	0.000728257
Remission vs NC	RPS12	KLRD1;RI:chr12:10307978:10308084-10309626:10309688:+	RI	0.503251	2.62378e-05	0.00128886
Remission vs NC	RPS12	KLRD1;SE:chr12:10226233-10304466:10304547-10307978:+	SE	0.503251	2.62378e-05	0.00128886
Remission vs NC	RPS12	NFIL3;AF:chr9:91410906-91411604:91411817:91410906-91423640:91425315:-	AF	0.604493	1.5518e-07	4.84028e-05
Remission vs NC	RPS12	NUB1;SE:chr7:151368887-151374097:151374201-151375848:+	SE	0.526972	9.12403e-06	0.000662377
Remission vs NC	RPS12	PRSS23;A3:chr11:86800651-86807631:86800651-86807636:+	A3	0.549258	3.13727e-06	0.000310418
Remission vs NC	RPS12	SNX16;SE:chr8:81803228-81815325:81815394-81823792:-	SE	0.534449	6.43133e-06	0.00051851
Remission vs NC	RPS12	TCP1;AF:chr6:159787871-159788058:159788606:159787871-159789405:159789731:-	AF	0.519983	1.2558e-05	0.000804606
Remission vs NC	RPS12	TUBA4A;AF:chr2:219252230-219253209:219253855:219252230-219253856:219254094:-	AF	-0.53622	5.91285e-06	0.000484813
Remission vs NC	RPS12	WTAP;AF:chr6:159726998:159727333-159736258:159727506:159727703-159736258:+	AF	0.502131	2.75267e-05	0.00133644
Remission vs NC	RPS12	WTAP;AF:chr6:159726998:159727333-159736258:159727566:159727703-159736258:+	AF	0.526906	9.15182e-06	0.000662377
Remission vs NC	RPS12	ZC3H4;SE:chr19:47084455-47085056:47085195-47085318:-	SE	0.518531	1.34083e-05	0.000838464
Remission vs NC	RSRC1	DNAJB4;SE:chr1:78005321-78013051:78013619-78016014:+	SE	0.518034	1.37113e-05	0.000850606
Remission vs NC	RSRC1	QSOX1;RI:chr1:180196262:180199754-180200110:180204030:+	RI	0.591286	3.35187e-07	7.47824e-05
Remission vs NC	RSRC1	TLE3;RI:chr15:70095578:70095641-70096161:70096261:-	RI	-0.549094	3.16291e-06	0.000310758
Remission vs NC	THOC7	ARFIP2;SE:chr11:6480068-6480323:6480423-6481231:-	SE	0.530246	7.83657e-06	0.000604499
Remission vs NC	THOC7	ARL6IP1;AF:chr16:18798834-18801199:18801430:18798834-18801431:18801725:-	AF	-0.564482	1.44589e-06	0.00018942
Remission vs NC	THOC7	CBX3;AL:chr7:26208555-26209940:26210624:26208555-26211662:26211756:+	AL	0.609008	1.18305e-07	4.26807e-05
Remission vs NC	THOC7	ENOPH1;A5:chr4:82451245-82454722:82451135-82454722:+	A5	0.500207	2.98788e-05	0.00141262
Remission vs NC	THOC7	FMNL1;A5:chr17:45232480-45233224:45232450-45233224:+	A5	0.624904	9.74219e-08	3.80757e-05
Remission vs NC	THOC7	GORASP2;AF:chr2:170929197:170929403-170948350:170929433:170929941-170948350:+	AF	0.566043	1.33256e-06	0.000180628
Remission vs NC	THOC7	KLRD1;RI:chr12:10307978:10308084-10309626:10309688:+	RI	0.563478	1.52348e-06	0.000195221
Remission vs NC	THOC7	KLRD1;SE:chr12:10226233-10304466:10304547-10307978:+	SE	0.563478	1.52348e-06	0.000195221
Remission vs NC	THOC7	NFIL3;AF:chr9:91410906-91411604:91411817:91410906-91423640:91425315:-	AF	0.684327	6.2728e-10	1.05069e-06
Remission vs NC	THOC7	PPP1R18;SE:chr6:30679389-30684408:30686046-30687114:-	SE	0.585701	4.595e-07	8.91033e-05
Remission vs NC	THOC7	PRSS23;A3:chr11:86800651-86807631:86800651-86807636:+	A3	0.692138	3.32845e-10	7.8052e-07
Remission vs NC	THOC7	QSOX1;RI:chr1:180196262:180199754-180200110:180204030:+	RI	0.544766	3.91466e-06	0.000367195
Remission vs NC	THOC7	RFC1;SE:chr4:39321374-39323340:39323417-39326563:-	SE	0.605154	1.49176e-07	4.72728e-05
Remission vs NC	THOC7	SFR1;SE:chr10:104123086-104123714:104124124-104125513:+	SE	0.567853	1.21158e-06	0.000168116
Remission vs NC	THOC7	SMIM29;A3:chr6:34247492-34247681:34247149-34247681:-	A3	0.506563	2.27463e-05	0.00118588
Remission vs NC	THOC7	SNX16;SE:chr8:81803228-81815325:81815394-81823792:-	SE	0.580655	6.07979e-07	0.000103009
Remission vs NC	THOC7	SRPK1;SE:chr6:35869901-35870281:35870494-35870934:-	SE	0.619466	6.20686e-08	3.09683e-05
Remission vs NC	THOC7	STAT6;AF:chr12:57108299-57110382:57111109:57108299-57111129:57111672:-	AF	-0.522084	1.14167e-05	0.00076093
Remission vs NC	THOC7	STAT6;AF:chr12:57108299-57110382:57111109:57108299-57111694:57111809:-	AF	-0.503221	2.62719e-05	0.00128886
Remission vs NC	THOC7	STIM2;MX:chr4:27017984-27019400:27021068-27022519:27017984-27021494:27021612-27022519:+	MX	0.545108	3.84963e-06	0.000362545
Remission vs NC	THOC7	TUBA4A;AF:chr2:219252230-219253209:219253855:219252230-219253856:219254094:-	AF	-0.564975	1.40916e-06	0.000186694
Remission vs NC	THOC7	WTAP;AF:chr6:159726998:159727333-159736258:159727530:159727703-159736258:+	AF	0.521105	1.19362e-05	0.000779677
Remission vs NC	THOC7	WTAP;AF:chr6:159726998:159727333-159736258:159727566:159727703-159736258:+	AF	0.523672	1.06188e-05	0.000728257
Remission vs NC	THOC7	ZC3H4;SE:chr19:47084455-47085056:47085195-47085318:-	SE	0.558462	1.97314e-06	0.000234874
Remission vs NC	TNS1	ATP1A1;AF:chr1:116373209:116373523-116384014:116373867:116374241-116384014:+	AF	0.500933	2.89708e-05	0.00138646
Remission vs NC	TNS1	NUB1;SE:chr7:151368887-151374097:151374201-151375848:+	SE	0.53034	7.80213e-06	0.000603828
Remission vs NC	TNS1	STAT6;AF:chr12:57108299-57110382:57111109:57108299-57111129:57111672:-	AF	-0.50751	2.18303e-05	0.00116596
Remission vs NC	TNS1	ZC3H4;SE:chr19:47084455-47085056:47085195-47085318:-	SE	0.59508	2.69618e-07	6.39425e-05
Remission vs NC	TPT1	BID;AF:chr22:17750174-17773610:17774147:17750174-17774381:17774639:-	AF	-0.615346	8.02501e-08	3.42157e-05
Remission vs NC	TPT1	C6orf62;AF:chr6:24716324-24718540:24719253:24716324-24719860:24720904:-	AF	0.515249	1.55303e-05	0.000929043
Remission vs NC	TPT1	CTBS;A5:chr1:84570720-84573916:84570720-84574239:-	A5	-0.506448	2.28599e-05	0.00118588
Remission vs NC	TPT1	NFIL3;AF:chr9:91410906-91411604:91411817:91410906-91423640:91425315:-	AF	0.553565	2.52963e-06	0.000274628
Remission vs NC	TPT1	NUB1;SE:chr7:151368887-151374097:151374201-151375848:+	SE	0.514341	1.61706e-05	0.000955665
Remission vs NC	TPT1	PRSS23;A3:chr11:86800651-86807631:86800651-86807636:+	A3	0.545842	3.71358e-06	0.000351142
Remission vs NC	TPT1	RFC1;SE:chr4:39321374-39323340:39323417-39326563:-	SE	0.504389	2.49861e-05	0.0012493
Remission vs NC	TPT1	STAT6;AF:chr12:57108299-57110382:57111109:57108299-57111129:57111672:-	AF	-0.505154	2.41761e-05	0.00122127
Remission vs NC	TPT1	TUBA4A;AF:chr2:219252230-219253209:219253855:219252230-219253856:219254094:-	AF	-0.574384	8.5538e-07	0.000133724
Remission vs NC	TPT1	ZC3H4;SE:chr19:47084455-47085056:47085195-47085318:-	SE	0.568187	1.19044e-06	0.000167161
Remission vs NC	UBFD1	CBX3;AL:chr7:26208555-26209940:26210624:26208555-26211662:26211756:+	AL	0.539606	5.02834e-06	0.000436721
Remission vs NC	UBFD1	ENOPH1;A5:chr4:82451245-82454722:82451135-82454722:+	A5	0.556696	2.15916e-06	0.000248197
Remission vs NC	UBFD1	FMNL1;A5:chr17:45232480-45233224:45232450-45233224:+	A5	0.580309	1.04151e-06	0.000152646
Remission vs NC	UBFD1	RFC1;SE:chr4:39321374-39323340:39323417-39326563:-	SE	0.503239	2.62513e-05	0.00128886
Remission vs NC	UBFD1	WTAP;AF:chr6:159726998:159727333-159736258:159727530:159727703-159736258:+	AF	0.520333	1.23613e-05	0.000796353
Remission vs NC	UBFD1	WTAP;AF:chr6:159726998:159727333-159736258:159727566:159727703-159736258:+	AF	0.501884	2.78194e-05	0.00133956
Remission vs NC	YBX1	ARL6IP1;AF:chr16:18798834-18801199:18801430:18798834-18801431:18801725:-	AF	-0.540366	4.84749e-06	0.000423899
Remission vs NC	YBX1	ATP1A1;AF:chr1:116373209:116373523-116384014:116373867:116374241-116384014:+	AF	0.505205	2.4123e-05	0.00122127
Remission vs NC	YBX1	BID;AF:chr22:17750174-17773610:17774147:17750174-17774381:17774639:-	AF	-0.639574	1.67627e-08	1.30861e-05
Remission vs NC	YBX1	CBX3;AL:chr7:26208555-26209940:26210624:26208555-26211662:26211756:+	AL	0.506944	2.23735e-05	0.00117636
Remission vs NC	YBX1	CTNNBIP1;SE:chr1:9877989-9883705:9883738-9910095:-	SE	0.547057	3.49816e-06	0.000336196
Remission vs NC	YBX1	NFIL3;AF:chr9:91410906-91411604:91411817:91410906-91423640:91425315:-	AF	0.5501	3.00879e-06	0.000304121
Remission vs NC	YBX1	NUB1;SE:chr7:151368887-151374097:151374201-151375848:+	SE	0.549684	3.07163e-06	0.000307678
Remission vs NC	YBX1	PRSS23;A3:chr11:86800651-86807631:86800651-86807636:+	A3	0.582099	5.61425e-07	9.89882e-05
Remission vs NC	YBX1	QSOX1;RI:chr1:180196262:180199754-180200110:180204030:+	RI	0.540447	4.82868e-06	0.000423899
Remission vs NC	YBX1	RFC1;SE:chr4:39321374-39323340:39323417-39326563:-	SE	0.562378	1.61302e-06	0.000202275
Remission vs NC	YBX1	STAT6;AF:chr12:57108299-57110382:57111109:57108299-57111129:57111672:-	AF	-0.603876	1.60999e-07	4.84028e-05
Remission vs NC	YBX1	STAT6;AF:chr12:57108299-57110382:57111109:57108299-57111694:57111809:-	AF	-0.550813	2.90374e-06	0.000298652
Remission vs NC	YBX1	TAOK1;A3:chr17:29391024-29451455:29391024-29451458:+	A3	0.567737	1.21904e-06	0.000168156
Remission vs NC	YBX1	TCP11L2;A5:chr12:106303254-106311041:106302941-106311041:+	A5	-0.542853	4.29745e-06	0.000392122
Remission vs NC	YBX1	TLE3;RI:chr15:70095578:70095641-70096161:70096261:-	RI	-0.654659	5.88699e-09	7.56223e-06
Remission vs NC	YBX1	TUBA4A;AF:chr2:219252230-219253209:219253855:219252230-219253856:219254094:-	AF	-0.615861	7.7729e-08	3.42157e-05
Remission vs NC	YBX1	VNN2;A5:chr6:132751518-132752461:132751518-132752673:-	A5	0.52788	8.7485e-06	0.000641101
Remission vs NC	YBX1	WTAP;AF:chr6:159726998:159727333-159736258:159727506:159727703-159736258:+	AF	0.547904	3.35491e-06	0.000325094
Remission vs NC	YBX1	WTAP;AF:chr6:159726998:159727333-159736258:159727530:159727703-159736258:+	AF	0.541291	4.63574e-06	0.000411773
Remission vs NC	YBX1	WTAP;AF:chr6:159726998:159727333-159736258:159727566:159727703-159736258:+	AF	0.56725	1.25073e-06	0.000171519
Remission vs NC	YBX1	ZBTB25;AF:chr14:64490540-64503661:64503847:64490540-64504487:64505614:-	AF	0.51582	1.51402e-05	0.000915044
Remission vs NC	YBX1	ZC3H4;SE:chr19:47084455-47085056:47085195-47085318:-	SE	0.621589	5.42916e-08	2.8935e-05
Remission vs NC	YWHAH	ATP1A1;AF:chr1:116373209:116373523-116384014:116373867:116374241-116384014:+	AF	0.507731	2.16217e-05	0.00116025
Remission vs NC	YWHAH	FMNL1;A5:chr17:45232480-45233224:45232450-45233224:+	A5	0.53245	9.8419e-06	0.000695158
Remission vs NC	YWHAH	HIRIP3;SE:chr16:29993808-29993906:29994843-29995103:-	SE	0.517535	1.40222e-05	0.000863182
Remission vs NC	YWHAH	KLRD1;RI:chr12:10307978:10308084-10309626:10309688:+	RI	0.528147	8.64106e-06	0.000637936
Remission vs NC	YWHAH	KLRD1;SE:chr12:10226233-10304466:10304547-10307978:+	SE	0.528147	8.64106e-06	0.000637936
Remission vs NC	YWHAH	NFKBIA;RI:chr14:35402394:35402534-35402771:35402859:-	RI	0.527702	8.82101e-06	0.000644401
Remission vs NC	YWHAH	PRSS23;A3:chr11:86800651-86807631:86800651-86807636:+	A3	0.633565	2.50342e-08	1.77895e-05
Remission vs NC	YWHAH	SFR1;SE:chr10:104123086-104123714:104124124-104125513:+	SE	0.544595	3.94755e-06	0.000367342
Remission vs NC	YWHAH	SNX16;SE:chr8:81803228-81815325:81815394-81823792:-	SE	0.504625	2.47328e-05	0.00123928
Remission vs NC	YWHAH	STIM2;MX:chr4:27017984-27019400:27021068-27022519:27017984-27021494:27021612-27022519:+	MX	0.501791	2.79295e-05	0.0013421
Remission vs NC	YWHAH	ZC3H4;SE:chr19:47084455-47085056:47085195-47085318:-	SE	0.590014	3.60359e-07	7.47824e-05
Remission vs NC	ZNFX1	BID;AF:chr22:17750174-17773610:17774147:17750174-17774381:17774639:-	AF	-0.55719	2.10554e-06	0.000244121
Remission vs NC	ZNFX1	FAM76A;SE:chr1:27744811-27749068:27749154-27755195:+	SE	0.503076	2.64359e-05	0.0012915
Remission vs NC	ZNFX1	FMNL1;A5:chr17:45232480-45233224:45232450-45233224:+	A5	0.609591	2.27937e-07	6.00575e-05
Remission vs NC	ZNFX1	GORASP2;AF:chr2:170929197:170929403-170948350:170929433:170929941-170948350:+	AF	0.509023	2.04375e-05	0.00114109
Remission vs NC	ZNFX1	MTCP1;SE:chrX:155065789-155065906:155066057-155070694:-	SE	0.593924	2.88202e-07	6.69142e-05
Remission vs NC	ZNFX1	NEMF;SE:chr14:49814857-49820343:49820456-49825867:-	SE	0.515928	1.50675e-05	0.000913007
Remission vs NC	ZNFX1	NFIL3;AF:chr9:91410906-91411604:91411817:91410906-91423640:91425315:-	AF	0.610968	1.05022e-07	3.97219e-05
Remission vs NC	ZNFX1	PPP1R18;SE:chr6:30679389-30684408:30686046-30687114:-	SE	0.609432	1.15305e-07	4.22484e-05
Remission vs NC	ZNFX1	PRSS23;A3:chr11:86800651-86807631:86800651-86807636:+	A3	0.61235	9.6511e-08	3.80757e-05
Remission vs NC	ZNFX1	QKI;AL:chr6:163563719-163564667:163570145:163563719-163570694:163576900:+	AL	0.529025	8.2954e-06	0.000625489
Remission vs NC	ZNFX1	QSOX1;RI:chr1:180196262:180199754-180200110:180204030:+	RI	0.508754	2.06789e-05	0.00114717
Remission vs NC	ZNFX1	RAC2;AL:chr22:37232404:37232918-37241587:37240805:37241166-37241587:-	AL	0.557647	2.05707e-06	0.000239992
Remission vs NC	ZNFX1	RFC1;SE:chr4:39321374-39323340:39323417-39326563:-	SE	0.59053	3.49937e-07	7.47824e-05
Remission vs NC	ZNFX1	SDF4;RI:chr1:1218458:1218633-1218769:1221351:-	RI	0.577533	7.21247e-07	0.000115844
Remission vs NC	ZNFX1	SFR1;SE:chr10:104123086-104123714:104124124-104125513:+	SE	0.552794	2.62961e-06	0.000282864
Remission vs NC	ZNFX1	SNX16;SE:chr8:81803228-81815325:81815394-81823792:-	SE	0.56136	1.70018e-06	0.000210948
Remission vs NC	ZNFX1	TCP11L2;A5:chr12:106303254-106311041:106302941-106311041:+	A5	-0.529457	8.13035e-06	0.000617012
Remission vs NC	ZNFX1	TLE3;RI:chr15:70095578:70095641-70096161:70096261:-	RI	-0.524901	1.00372e-05	0.00070471
Remission vs NC	ZNFX1	TUBA4A;AF:chr2:219252230-219253209:219253855:219252230-219253856:219254094:-	AF	-0.636023	2.12676e-08	1.55851e-05
Remission vs NC	ZNFX1	WTAP;AF:chr6:159726998:159727333-159736258:159727506:159727703-159736258:+	AF	0.584027	5.04504e-07	9.23964e-05
Remission vs NC	ZNFX1	WTAP;AF:chr6:159726998:159727333-159736258:159727530:159727703-159736258:+	AF	0.579266	6.56143e-07	0.000108356
Remission vs NC	ZNFX1	WTAP;AF:chr6:159726998:159727333-159736258:159727566:159727703-159736258:+	AF	0.617719	6.92415e-08	3.24743e-05
Remission vs NC	ZNFX1	ZC3H4;SE:chr19:47084455-47085056:47085195-47085318:-	SE	0.509142	2.03315e-05	0.00113968
