# Supplementary material for: Integrated RNA-seq and sQTL analysis reveal immune and splicing regulatory features underlying relapse and remission after treatment of Graves’ disease
Source: Front Endocrinol (Lausanne). 2026 May 13;17:1791850. doi: 10.3389/fendo.2026.1791850 (PMC13212118; doi:10.3389/fendo.2026.1791850)
Supplement: Supplementary Table 6 — Based on sQTL analysis of 94 samples, 4507 significant sQTL-ASE association pairs were identified. [file Table6.xlsx]

## Sheet: Sheet1
Supplementary Table S6 Based on sQTL analysis of 94 samples, 4507 significant sQTL-ASE association pairs were identified.
ASE	SNP	Distance	Pvalue	Beta	P.adjust
IL15RA;AL:chr10:5948941:5949317-5956379:5950743:5950824-5956379:-	10:5752512:A:G	-196430	3.52834e-09	1.30175	0.0265255
IL15RA;AL:chr10:5948941:5949317-5956379:5950743:5950824-5956379:-	10:5753950:T:A	-194992	3.23386e-09	0.999514	0.0243116
IL15RA;AL:chr10:5948941:5949317-5956379:5950743:5950824-5956379:-	10:5755297:A:G	-193645	3.91822e-10	0.945845	0.00294565
IL15RA;AL:chr10:5948941:5949317-5956379:5950743:5950824-5956379:-	10:5756450:T:G	-192492	2.19881e-09	0.827201	0.0165303
IL15RA;AL:chr10:5948941:5949317-5956379:5950743:5950824-5956379:-	10:5784985:A:G	-163957	1.94484e-10	1.06448	0.0014621
IL15RA;AL:chr10:5948941:5949317-5956379:5952292:5953206-5956379:-	10:5755297:A:G	-193645	1.26107e-09	0.889032	0.00948051
IL15RA;AL:chr10:5948941:5949317-5956379:5952292:5953206-5956379:-	10:5756450:T:G	-192492	5.39659e-09	0.780349	0.0405707
IL15RA;AL:chr10:5948941:5949317-5956379:5952292:5953206-5956379:-	10:5784985:A:G	-163957	1.60615e-09	0.981772	0.0120748
IL15RA;AL:chr10:5948941:5949317-5956379:5952354:5953206-5956379:-	10:5784985:A:G	-163957	1.49139e-09	0.926667	0.011212
IL15RA;AL:chr10:5948941:5949317-5956379:5952354:5953206-5956379:-	10:5818458:T:C	-130484	4.74308e-09	1.61463	0.0356577
IL15RA;AL:chr10:5948941:5949317-5956379:5952372:5953206-5956379:-	10:5753950:T:A	-194992	3.16189e-09	0.982313	0.0237706
IL15RA;AL:chr10:5948941:5949317-5956379:5952372:5953206-5956379:-	10:5755297:A:G	-193645	2.82157e-10	0.935145	0.00212121
IL15RA;AL:chr10:5948941:5949317-5956379:5952372:5953206-5956379:-	10:5756450:T:G	-192492	1.25763e-09	0.822526	0.00945465
IL15RA;AL:chr10:5948941:5949317-5956379:5952372:5953206-5956379:-	10:5757323:T:A	-191619	5.67075e-09	0.743002	0.0426317
IL15RA;AL:chr10:5948941:5949317-5956379:5952372:5953206-5956379:-	10:5784985:A:G	-163957	1.9318e-09	0.99743	0.0145229
IL15RA;AL:chr10:5948941:5949317-5956379:5952372:5953206-5956379:-	10:5818458:T:C	-130484	1.80859e-09	1.7864	0.0135967
IL15RA;AL:chr10:5948941:5949317-5956379:5952386:5953326-5956379:-	10:5755297:A:G	-193645	4.39928e-09	0.873408	0.033073
IL15RA;AL:chr10:5948941:5949317-5956379:5952386:5953326-5956379:-	10:5784985:A:G	-163957	5.33561e-09	0.965206	0.0401122
IL15RA;AL:chr10:5948941:5949317-5956379:5952393:5953206-5956379:-	10:5752512:A:G	-196430	4.41021e-09	1.21995	0.0331552
IL15RA;AL:chr10:5948941:5949317-5956379:5952393:5953206-5956379:-	10:5784985:A:G	-163957	3.77403e-10	0.989832	0.00283725
IL15RA;AL:chr10:5948941:5949317-5956379:5952793:5953206-5956379:-	10:5755297:A:G	-193645	2.22503e-09	0.89569	0.0167274
IL15RA;AL:chr10:5948941:5949317-5956379:5952821:5953326-5956379:-	10:5755297:A:G	-193645	2.98285e-09	0.843265	0.0224246
IL15RA;AL:chr10:5948941:5949317-5956379:5952898:5953206-5956379:-	10:5755297:A:G	-193645	1.38916e-09	0.913333	0.0104435
IL15RA;AL:chr10:5948941:5949317-5956379:5952898:5953206-5956379:-	10:5756450:T:G	-192492	5.63643e-09	0.802525	0.0423737
IL15RA;AL:chr10:5948941:5949317-5956379:5952898:5953206-5956379:-	10:5784985:A:G	-163957	1.30045e-09	1.01534	0.00977656
IL15RA;AL:chr10:5948941:5949317-5956379:5953045:5953206-5956379:-	10:5752512:A:G	-196430	3.52834e-09	1.30175	0.0265255
IL15RA;AL:chr10:5948941:5949317-5956379:5953045:5953206-5956379:-	10:5753950:T:A	-194992	3.23386e-09	0.999514	0.0243116
IL15RA;AL:chr10:5948941:5949317-5956379:5953045:5953206-5956379:-	10:5755297:A:G	-193645	3.91822e-10	0.945845	0.00294565
IL15RA;AL:chr10:5948941:5949317-5956379:5953045:5953206-5956379:-	10:5756450:T:G	-192492	2.19881e-09	0.827201	0.0165303
IL15RA;AL:chr10:5948941:5949317-5956379:5953045:5953206-5956379:-	10:5784985:A:G	-163957	1.94484e-10	1.06448	0.0014621
IL15RA;AL:chr10:5948941:5949317-5956379:5953051:5953206-5956379:-	10:5755297:A:G	-193645	1.38916e-09	0.913333	0.0104435
IL15RA;AL:chr10:5948941:5949317-5956379:5953051:5953206-5956379:-	10:5756450:T:G	-192492	5.63643e-09	0.802525	0.0423737
IL15RA;AL:chr10:5948941:5949317-5956379:5953051:5953206-5956379:-	10:5784985:A:G	-163957	1.32083e-09	1.015	0.00992978
IL15RA;AL:chr10:5948941:5949317-5956379:5953152:5953326-5956379:-	10:5752512:A:G	-196430	3.52834e-09	1.30175	0.0265255
IL15RA;AL:chr10:5948941:5949317-5956379:5953152:5953326-5956379:-	10:5753950:T:A	-194992	3.23386e-09	0.999514	0.0243116
IL15RA;AL:chr10:5948941:5949317-5956379:5953152:5953326-5956379:-	10:5755297:A:G	-193645	3.91822e-10	0.945845	0.00294565
IL15RA;AL:chr10:5948941:5949317-5956379:5953152:5953326-5956379:-	10:5756450:T:G	-192492	2.19881e-09	0.827201	0.0165303
IL15RA;AL:chr10:5948941:5949317-5956379:5953152:5953326-5956379:-	10:5784985:A:G	-163957	1.94484e-10	1.06448	0.0014621
IL15RA;AL:chr10:5948941:5949317-5956379:5953176:5953206-5956379:-	10:5752512:A:G	-196430	4.4771e-09	1.2834	0.0336581
IL15RA;AL:chr10:5948941:5949317-5956379:5953176:5953206-5956379:-	10:5753950:T:A	-194992	6.03421e-09	0.976578	0.0453642
IL15RA;AL:chr10:5948941:5949317-5956379:5953176:5953206-5956379:-	10:5755297:A:G	-193645	7.34597e-10	0.925736	0.00552258
IL15RA;AL:chr10:5948941:5949317-5956379:5953176:5953206-5956379:-	10:5756450:T:G	-192492	4.17366e-09	0.808193	0.0313769
IL15RA;AL:chr10:5948941:5949317-5956379:5953176:5953206-5956379:-	10:5784985:A:G	-163957	1.32083e-09	1.015	0.00992978
IL15RA;AL:chr10:5948941:5949317-5956379:5953187:5953326-5956379:-	10:5752512:A:G	-196430	3.52834e-09	1.30175	0.0265255
IL15RA;AL:chr10:5948941:5949317-5956379:5953187:5953326-5956379:-	10:5753950:T:A	-194992	3.23386e-09	0.999514	0.0243116
IL15RA;AL:chr10:5948941:5949317-5956379:5953187:5953326-5956379:-	10:5755297:A:G	-193645	3.91822e-10	0.945845	0.00294565
IL15RA;AL:chr10:5948941:5949317-5956379:5953187:5953326-5956379:-	10:5756450:T:G	-192492	2.19881e-09	0.827201	0.0165303
IL15RA;AL:chr10:5948941:5949317-5956379:5953187:5953326-5956379:-	10:5784985:A:G	-163957	1.94484e-10	1.06448	0.0014621
IL15RA;AL:chr10:5948941:5949317-5956379:5953260:5953326-5956379:-	10:5755297:A:G	-193645	1.27725e-09	0.914986	0.00960215
IL15RA;AL:chr10:5948941:5949317-5956379:5953260:5953326-5956379:-	10:5756450:T:G	-192492	5.43795e-09	0.803206	0.0408816
IL15RA;AL:chr10:5948941:5949317-5956379:5953260:5953326-5956379:-	10:5784985:A:G	-163957	1.32083e-09	1.015	0.00992978
IL15RA;AL:chr10:5948941:5949317-5956379:5953806:5954001-5956379:-	10:5755297:A:G	-193645	4.62081e-09	0.880893	0.0347385
IL15RA;A3:chr10:5949317-5956379:5949302-5956379:-	10:5752512:A:G	-196791	3.52834e-09	1.30175	0.0265255
IL15RA;A3:chr10:5949317-5956379:5949302-5956379:-	10:5753950:T:A	-195353	3.23386e-09	0.999514	0.0243116
IL15RA;A3:chr10:5949317-5956379:5949302-5956379:-	10:5755297:A:G	-194006	3.91822e-10	0.945845	0.00294565
IL15RA;A3:chr10:5949317-5956379:5949302-5956379:-	10:5756450:T:G	-192853	2.19881e-09	0.827201	0.0165303
IL15RA;A3:chr10:5949317-5956379:5949302-5956379:-	10:5784985:A:G	-164318	1.94484e-10	1.06448	0.0014621
IL15RA;SE:chr10:5959786-5960367:5960567-5977405:-	10:5755297:A:G	-205071	9.79081e-10	1.05861	0.00736057
IL15RA;SE:chr10:5959786-5960367:5960567-5977405:-	10:5756450:T:G	-203918	1.65611e-09	0.949317	0.0124504
IL15RA;SE:chr10:5959786-5960367:5960567-5977405:-	10:5757323:T:A	-203045	2.84804e-09	0.876514	0.0214111
PHYH;A5:chr10:13288541-13291825:13288541-13291831:-	10:13302221:A:C	10395	1.26268e-11	0.846739	9.49261e-05
PHYH;SE:chr10:13288541-13291825:13291912-13294428:-	10:13302221:A:C	10395	9.99358e-10	1.10216	0.007513
HK1;SE:chr10:69386418-69389197:69389296-69392125:+	10:69205241:G:A	-183957	2.81089e-10	-1.14255	0.00211318
MACROH2A2;A3:chr10:70093845-70095654:70093845-70095669:+	10:70151132:C:T	55477	1.37874e-10	1.02377	0.00103651
DNAJB12;RI:chr10:72332830:72334617-72335780:72335931:-	10:72334907:T:C	289	4.7171e-12	0.878976	3.54624e-05
ZMIZ1;RI:chr10:79307405:79307478-79307515:79307571:+	10:80164205:G:A	856726	3.25276e-09	-0.734335	0.0244537
TSPAN14;SE:chr10:80507374-80509301:80509471-80512144:+	10:79666714:T:A	-842588	9.63247e-10	-1.0955	0.00724153
LIPN;SE:chr10:88770991-88774473:88774544-88775092:+	10:89320639:C:T	546165	5.3665e-10	-1.08511	0.00403444
LIPN;SE:chr10:88770991-88774473:88774544-88775092:+	10:89388440:T:G	613966	3.64848e-09	0.999126	0.0274287
LIPN;SE:chr10:88770991-88774473:88774544-88775092:+	10:89402740:A:G	628266	5.18801e-09	0.912581	0.0390026
LIPN;SE:chr10:88770991-88774473:88774544-88775092:+	10:89522541:T:C	748067	2.58576e-09	-1.01571	0.0194393
FAS;AF:chr10:88991428:88991626-89003029:89002597:89002730-89003029:+	10:89012072:T:C	20643	1.42472e-09	0.787172	0.0107108
FAS;AF:chr10:88991428:88991626-89003029:89002781:89002955-89003029:+	10:89012072:T:C	20643	1.42472e-09	0.787172	0.0107108
IFIT2;AF:chr10:89285013:89285264-89292289:89287145:89287222-89292289:+	10:89513997:G:T	228983	5.25015e-09	-1.0004	0.0394697
IFIT2;AF:chr10:89285013:89285264-89292289:89287145:89287241-89292289:+	10:89513997:G:T	228983	5.25015e-09	-1.0004	0.0394697
IFIT2;MX:chr10:89285264-89292289:89292473-89305962:89285264-89301977:89302128-89305962:+	10:89513997:G:T	221707	5.25015e-09	-1.0004	0.0394697
IFIT2;RI:chr10:89305962:89307436-89308973:89309848:+	10:89307012:C:A	-425	5.1893e-10	0.895029	0.00390123
IFIT2;AL:chr10:89292473-89305962:89308972:89292473-89308973:89309848:+	10:89513997:G:T	205023	5.25015e-09	-1.0004	0.0394697
IFIT3;AF:chr10:89327997:89328078-89338661:89329231:89329260-89338661:+	10:89307012:C:A	-20986	1.75104e-09	0.86446	0.013164
IFIT3;AF:chr10:89327997:89328078-89338661:89329231:89329260-89338661:+	10:89402740:A:G	74742	3.03981e-12	1.03448	2.28528e-05
IFIT3;AF:chr10:89327997:89328078-89338661:89329231:89329260-89338661:+	10:89513997:G:T	185999	1.73235e-09	-1.04486	0.0130235
IFIT3;AF:chr10:89327997:89328078-89338661:89334373:89334404-89338661:+	10:89307012:C:A	-20986	5.41523e-10	0.883406	0.00407108
IFIT3;AF:chr10:89327997:89328078-89338661:89334373:89334404-89338661:+	10:89307681:T:C	-20317	5.95604e-09	0.937557	0.0447765
IFIT3;AF:chr10:89327997:89328078-89338661:89334373:89334404-89338661:+	10:89402740:A:G	74742	9.65766e-13	1.04895	7.26047e-06
IFIT3;AF:chr10:89327997:89328078-89338661:89334373:89334404-89338661:+	10:89418243:C:T	90245	5.53157e-09	0.874096	0.0415854
IFIT3;AF:chr10:89327997:89328078-89338661:89334373:89334404-89338661:+	10:89513997:G:T	185999	5.20272e-10	-1.06838	0.00391132
IFIT3;AF:chr10:89327997:89328078-89338661:89334373:89334404-89338661:+	10:89522541:T:C	194543	4.19729e-09	-0.98612	0.0315545
IFIT3;AF:chr10:89327997:89328078-89338661:89336941:89336970-89338661:+	10:89307012:C:A	-20986	5.19988e-09	0.845598	0.0390918
IFIT3;AF:chr10:89327997:89328078-89338661:89336941:89336970-89338661:+	10:89402740:A:G	74742	8.80104e-12	1.02008	6.61647e-05
IFIT3;AF:chr10:89327997:89328078-89338661:89336941:89336970-89338661:+	10:89513997:G:T	185999	7.3814e-10	-1.06687	0.00554921
IFIT3;AF:chr10:89327997:89328078-89338661:89336941:89336970-89338661:+	10:89522541:T:C	194543	5.29975e-09	-0.986433	0.0398426
IFIT3;AF:chr10:89332484:89332627-89338661:89334373:89334404-89338661:+	10:89402740:A:G	70255	1.67436e-10	0.962549	0.00125876
IFIT3;AF:chr10:89332484:89332627-89338661:89334373:89334404-89338661:+	10:89513997:G:T	181512	2.64808e-09	-1.03109	0.0199078
IFIT3;AF:chr10:89332484:89332627-89338661:89336941:89336970-89338661:+	10:89402740:A:G	70255	7.38853e-10	0.935493	0.00555457
IFIT3;AF:chr10:89332484:89332627-89338661:89336941:89336970-89338661:+	10:89513997:G:T	181512	2.89639e-09	-1.03	0.0217746
PIK3AP1;SE:chr10:96623537-96626708:96626905-96628398:-	10:97332829:A:G	706120	6.48172e-09	1.40746	0.0487285
LCOR;A3:chr10:96952196-96954953:96952196-96958412:+	10:97332829:A:G	377875	6.52154e-09	0.951088	0.0490278
LCOR;AL:chr10:96952196-96954953:96964441:96952196-96980793:96984314:+	10:97332829:A:G	352035	4.65745e-15	1.37754	3.50139e-08
RRP12;A3:chr10:97380913-97381386:97380908-97381386:-	10:97332829:A:G	-48080	1.63367e-11	1.43761	0.000122817
GBF1;A3:chr10:102363798-102365397:102363798-102365416:+	10:102400677:A:G	35279	3.48007e-10	1.1437	0.00261626
GBF1;A3:chr10:102363798-102365397:102363798-102365421:+	10:102400677:A:G	35279	3.48007e-10	1.1437	0.00261626
GBF1;A5:chr10:102379434-102379521:102379429-102379521:+	10:102400677:A:G	21247	8.7457e-13	1.21107	6.57487e-06
GBF1;A3:chr10:102379651-102379853:102379651-102379877:+	10:102400677:A:G	20823	3.48007e-10	1.1437	0.00261626
NFKB2;A5:chr10:102394774-102395888:102394555-102395888:+	10:102394926:C:T	370	2.51003e-09	0.873357	0.01887
SUFU;SE:chr10:102617428-102627175:102627243-102630066:+	10:102630175:T:G	2999	2.40558e-10	0.914881	0.00180847
NT5C2;AL:chr10:103142048:103143168-103174858:103157677:103158068-103174858:-	10:104026785:G:A	884736	3.16636e-09	0.804049	0.0238042
NT5C2;A5:chr10:103174982-103176486:103174982-103176757:-	10:102397970:C:T	-778517	1.04897e-09	0.882173	0.00788598
NT5C2;AF:chr10:103174982-103181185:103181331:103174982-103187125:103187556:-	10:102818158:T:C	-368968	4.04739e-10	1.49481	0.00304276
NT5C2;AF:chr10:103174982-103181185:103181331:103174982-103187125:103187556:-	10:102821531:A:C	-365595	1.24128e-09	1.72379	0.00933173
ATP5MK;SE:chr10:103392466-103394199:103394394-103396409:-	10:103447117:T:C	52917	4.02026e-12	0.923305	3.02236e-05
NEURL1;AF:chr10:103493705:103494472-103570872:103555246:103555413-103570872:+	10:103897558:G:C	403852	1.12072e-12	1.16473	8.42538e-06
NEURL1;AF:chr10:103493705:103494472-103570872:103558085:103558248-103570872:+	10:103897558:G:C	403852	3.58871e-10	1.02298	0.00269793
NEURL1;AF:chr10:103493705:103494472-103570872:103570377:103570556-103570872:+	10:103897558:G:C	403852	2.25942e-12	1.07108	1.69859e-05
NEURL1;AF:chr10:103493705:103494472-103570872:103570377:103570556-103570872:+	10:104188887:A:G	695181	1.19316e-09	1.09076	0.00896998
SFR1;SE:chr10:104123086-104123714:104124124-104125513:+	10:103900068:T:C	-223647	2.66635e-09	0.939985	0.0200452
ADD3;AF:chr10:110007984:110008299-110100625:110016435:110016620-110100625:+	10:110881295:A:G	873310	3.86984e-09	0.881604	0.0290928
ADD3;AF:chr10:110007984:110008299-110100625:110079239:110079297-110100625:+	10:110881295:A:G	873310	7.16244e-10	0.899572	0.0053846
GRK5;AF:chr10:119207709:119207969-119326516:119306011:119306263-119326516:+	10:119136515:G:A	-71195	3.98581e-09	0.828544	0.0299646
SEC23IP;SE:chr10:119904277-119909041:119909130-119912044:+	10:119165921:G:C	-743121	5.01361e-09	0.893621	0.0376915
SEC23IP;SE:chr10:119904277-119909041:119909130-119912044:+	10:119167202:G:A	-741840	9.67919e-10	1.04499	0.00727665
SEC23IP;SE:chr10:119904277-119909041:119909130-119912044:+	10:119167702:C:A	-741340	2.45497e-09	1.03947	0.018456
NSMCE4A;RI:chr10:121959324:121959410-121959501:121959917:-	10:122152783:T:C	193372	3.12387e-09	-1.70453	0.0234847
NSMCE4A;RI:chr10:121959324:121959410-121959501:121959917:-	10:122152823:G:A	193412	1.42803e-09	-1.80081	0.0107357
NSMCE4A;RI:chr10:121959324:121959410-121959501:121959917:-	10:122254089:C:A	294678	4.40981e-09	-1.16152	0.0331522
NSMCE4A;RI:chr10:121959324:121959410-121959501:121959917:-	10:122296958:G:T	337547	4.52984e-09	1.2122	0.0340546
NSMCE4A;RI:chr10:121959324:121959410-121959501:121959917:-	10:122297031:C:T	337620	4.52984e-09	1.2122	0.0340546
NSMCE4A;RI:chr10:121959324:121959410-121959501:121959917:-	10:122297259:A:G	337848	4.46837e-09	1.21259	0.0335925
NSMCE4A;RI:chr10:121959324:121959410-121959501:121959917:-	10:122302708:C:T	343297	3.25499e-09	1.25693	0.0244705
NSMCE4A;RI:chr10:121959324:121959410-121959501:121959917:-	10:122303625:A:G	344214	3.10615e-09	1.25344	0.0233515
TUBGCP2;RI:chr10:133285085:133285213-133285456:133285628:-	10:133285341:C:T	127	4.53444e-10	0.569355	0.00340892
IFITM3;A5:chr11:319990-320113:319990-320491:-	11:780410:T:G	460296	3.00268e-09	1.35072	0.0225736
IFITM3;A5:chr11:319990-320113:319990-320491:-	11:991607:C:A	671493	2.92068e-09	1.31392	0.0219572
IFITM3;A5:chr11:319990-320113:319990-320491:-	11:997658:G:A	677544	2.68224e-09	1.32193	0.0201646
IFITM3;A5:chr11:319990-320113:319990-320491:-	11:998798:G:A	678684	3.73762e-09	1.32814	0.0280988
IFITM3;A5:chr11:319990-320113:319990-320491:-	11:1004932:G:A	684818	2.04782e-09	1.35781	0.0153952
IFITM3;A5:chr11:319990-320113:319990-320491:-	11:1020476:G:A	700362	2.43599e-09	-1.42815	0.0183134
IFITM3;A5:chr11:319990-320113:319990-320491:-	11:1042381:A:T	722267	9.69643e-10	-1.44796	0.00728961
B4GALNT4;A5:chr11:380202-380292:380196-380292:+	11:675384:A:C	295187	5.14709e-09	1.50646	0.038695
SIGIRR;A3:chr11:410027-417294:409998-417294:-	11:780410:T:G	370411	5.1011e-09	1.35367	0.0383492
SIGIRR;A3:chr11:410027-417294:409998-417294:-	11:967023:T:C	557024	6.33572e-09	1.27143	0.0476309
SIGIRR;A3:chr11:410027-417294:409998-417294:-	11:991607:C:A	581608	4.22825e-09	1.32174	0.0317873
SIGIRR;A3:chr11:410027-417294:409998-417294:-	11:997658:G:A	587659	4.10437e-09	1.32816	0.030856
SIGIRR;A3:chr11:410027-417294:409998-417294:-	11:998798:G:A	588799	3.91258e-09	1.346	0.0294141
SIGIRR;A3:chr11:410027-417294:409998-417294:-	11:1004932:G:A	594933	3.12916e-09	1.36449	0.0235245
SIGIRR;A3:chr11:410027-417294:409998-417294:-	11:1020268:G:A	610269	1.0226e-09	-1.41101	0.00768773
SIGIRR;A3:chr11:410027-417294:409998-417294:-	11:1020476:G:A	610477	2.61337e-09	-1.44661	0.0196469
SIGIRR;A3:chr11:410027-417294:409998-417294:-	11:1042381:A:T	632382	1.65521e-09	-1.45222	0.0124436
PGAP2;MX:chr11:3808315-3811250:3811424-3823883:3808315-3817353:3817535-3823883:+	11:3740466:A:G	-70785	3.70151e-09	1.38552	0.0278273
HBG1;A5:chr11:5249590-5249713:5249590-5249751:-	11:5238304:T:C	-11410	1.56476e-10	-1.48969	0.00117636
HBG1;A5:chr11:5249590-5249713:5249590-5249751:-	11:5241552:A:C	-8162	5.71803e-10	-1.27389	0.00429872
HBG1;A5:chr11:5249590-5249713:5249590-5249751:-	11:5242347:C:G	-7367	1.31663e-09	-1.7738	0.0098982
HBG1;A5:chr11:5249590-5249713:5249590-5249751:-	11:5243699:A:G	-6015	7.93687e-10	-1.84402	0.0059668
HBG1;A5:chr11:5249590-5249713:5249590-5249751:-	11:5244136:G:C	-5578	5.70899e-10	-1.24511	0.00429192
HBG1;A5:chr11:5249590-5249713:5249590-5249751:-	11:5252692:T:C	2978	5.97774e-13	-1.6078	4.49396e-06
HBG1;A5:chr11:5249590-5249713:5249590-5249751:-	11:5258258:T:C	8544	4.60312e-11	-1.54306	0.000346055
HBG1;A5:chr11:5249590-5249713:5249590-5249751:-	11:5260304:C:T	10590	8.66974e-12	-1.47817	6.51776e-05
HBG1;A5:chr11:5249590-5249713:5249590-5249751:-	11:5261664:C:A	11950	9.93328e-12	-1.47725	7.46767e-05
HBG1;A5:chr11:5249590-5249713:5249590-5249751:-	11:5265926:C:T	16212	1.0939e-11	-1.50282	8.22376e-05
HBG1;A5:chr11:5249590-5249713:5249590-5249751:-	11:5268076:G:C	18362	7.6549e-11	-1.49052	0.000575482
HBG1;A5:chr11:5249590-5249713:5249590-5249751:-	11:5272890:G:C	23176	7.29559e-10	-1.4612	0.0054847
EIF3F;RI:chr11:7994426:7995118-7995254:7995367:+	11:8012812:A:G	17693	4.50835e-09	0.86946	0.033893
EIF3F;RI:chr11:7994426:7995118-7995254:7995367:+	11:8013810:C:T	18691	4.51416e-09	0.878756	0.0339367
EIF3F;RI:chr11:7994426:7995118-7995254:7995367:+	11:8013946:A:G	18827	5.97187e-09	0.896028	0.0448955
EIF3F;RI:chr11:7994426:7995118-7995254:7995367:+	11:8024712:T:C	29593	1.77704e-09	1.01302	0.0133595
EIF3F;RI:chr11:7994426:7995118-7995254:7995367:+	11:8030167:A:G	35048	1.15076e-09	1.09617	0.00865122
EIF3F;RI:chr11:7994426:7995118-7995254:7995367:+	11:8035078:G:A	39959	9.20406e-10	-1.17094	0.00691946
EIF3F;RI:chr11:7994426:7995118-7995254:7995367:+	11:8035781:G:A	40662	3.82667e-09	-1.21042	0.0287683
EIF3F;RI:chr11:7994426:7995118-7995254:7995367:+	11:8068452:T:C	73333	1.03504e-09	2.35788	0.00778126
RPL27A;A3:chr11:8683265-8683863:8683265-8684006:+	11:8683981:C:G	117	3.71712e-11	0.927278	0.000279447
SBF2;A3:chr11:9856720-9858226:9856714-9858226:-	11:10506974:A:G	650259	4.89202e-09	0.879177	0.0367774
IRAG1;SE:chr11:10593599-10594146:10594195-10600918:-	11:10800803:C:T	206656	7.94487e-13	1.50733	5.97282e-06
IRAG1;SE:chr11:10623856-10625966:10626583-10627716:-	11:10800803:C:T	174836	7.94487e-13	1.50733	5.97282e-06
IRAG1;A3:chr11:10627763-10627973:10627760-10627973:-	11:10800803:C:T	173042	1.37356e-10	1.45011	0.00103262
IRAG1;SE:chr11:10627763-10627973:10628025-10628751:-	11:10800803:C:T	172829	3.88924e-17	1.52332	2.92386e-10
EIF4G2;SE:chr11:10801087-10801661:10801774-10802049:-	11:10800803:C:T	-859	3.40075e-09	-1.27548	0.0255663
EIF4G2;SE:chr11:10806885-10807255:10807381-10808277:-	11:10547375:G:A	-259881	1.20289e-10	1.31794	0.000904312
EIF4G2;SE:chr11:10806885-10807255:10807381-10808277:-	11:10549247:A:G	-258009	1.10658e-10	1.7123	0.000831908
PSMA1;SE:chr11:14513699-14513817:14514491-14517642:-	11:14648160:G:A	134342	5.64767e-09	-1.74723	0.0424582
NUCB2;A5:chr11:17311010-17311193:17310998-17311193:+	11:16555647:C:A	-755352	6.23546e-12	-1.66794	4.68771e-05
NUCB2;A5:chr11:17311010-17311193:17310998-17311193:+	11:16680696:A:G	-630303	2.0999e-09	0.843696	0.0157867
NUCB2;A5:chr11:17311010-17311193:17310998-17311193:+	11:16711770:A:G	-599229	1.63597e-09	0.791602	0.0122989
NUCB2;A5:chr11:17311010-17311193:17310998-17311193:+	11:16755795:G:A	-555204	6.1526e-11	0.813718	0.000462542
NUCB2;A5:chr11:17311010-17311193:17310998-17311193:+	11:16772921:G:C	-538078	5.51862e-12	1.13058	4.14881e-05
NUCB2;A5:chr11:17311010-17311193:17310998-17311193:+	11:16784613:G:T	-526386	2.45614e-10	1.06006	0.00184648
QSER1;SE:chr11:32958086-32966300:32966437-32969046:+	11:33964895:T:C	998594	3.61246e-09	-1.94334	0.0271579
TCP11L1;A3:chr11:33057235-33057919:33057235-33057954:+	11:33958436:T:C	900516	8.32471e-11	-2.34207	0.000625838
TCP11L1;A3:chr11:33057235-33057919:33057235-33057954:+	11:33964895:T:C	906975	6.70758e-13	-2.42562	5.04265e-06
TCP11L1;A3:chr11:33057235-33057919:33057235-33057954:+	11:34057664:A:G	999744	1.0545e-13	-1.52392	7.92755e-07
CD44;A5:chr11:35190065-35208105:35189972-35208105:+	11:35208126:T:C	18153	2.76494e-09	0.850486	0.0207864
CD44;A5:chr11:35190065-35208105:35189972-35208105:+	11:36161085:G:A	971112	3.23956e-09	-1.75766	0.0243545
CD44;A5:chr11:35190065-35208105:35189972-35208105:+	11:36169605:T:C	979632	6.60662e-09	-1.49768	0.0496675
CD44;A5:chr11:35190065-35208105:35189972-35208105:+	11:36172557:T:C	982584	6.48112e-09	-1.45085	0.048724
CD44;SE:chr11:35190065-35204512:35204640-35206112:+	11:35292752:G:C	88239	5.03525e-09	1.18626	0.0378542
LDLRAD3;SE:chr11:35944144-36036103:36036249-36081653:+	11:36128937:A:C	92833	9.12233e-10	1.91823	0.00685801
LDLRAD3;SE:chr11:35944144-36036103:36036249-36081653:+	11:36132171:A:C	96067	8.28505e-10	1.86974	0.00622856
LDLRAD3;SE:chr11:36098461-36227085:36227430-36229160:+	11:36128937:A:C	-98149	4.5215e-09	1.87377	0.0339919
LDLRAD3;SE:chr11:36098461-36227085:36227430-36229160:+	11:36132171:A:C	-94915	4.18297e-09	1.82602	0.0314469
HSD17B12;AF:chr11:43680738:43680987-43750911:43681283:43681357-43750911:+	11:43889815:T:C	209076	4.93687e-10	0.849359	0.00371146
HSD17B12;AF:chr11:43680738:43680987-43750911:43724039:43724116-43750911:+	11:43889815:T:C	209076	4.93687e-10	0.849359	0.00371146
HSD17B12;A5:chr11:43680987-43750911:43680804-43750911:+	11:43889815:T:C	209010	2.3507e-09	0.842175	0.0176722
HSD17B12;SE:chr11:43754121-43798320:43798427-43815437:+	11:43889815:T:C	91494	6.24749e-09	0.819068	0.0469676
EXT2;AF:chr11:44095678:44095852-44107683:44104242:44106772-44107683:+	11:43984989:C:A	-110690	3.09711e-10	-1.36602	0.00232835
EXT2;AF:chr11:44095678:44095852-44107683:44106629:44106772-44107683:+	11:43914589:A:G	-181090	7.59113e-10	1.0615	0.00570688
EXT2;AF:chr11:44095678:44095852-44107683:44106629:44106772-44107683:+	11:43919016:T:C	-176663	9.38934e-10	0.807934	0.00705875
EXT2;AF:chr11:44095678:44095852-44107683:44106629:44106772-44107683:+	11:43922149:C:T	-173530	9.06812e-10	0.812158	0.00681726
EXT2;AF:chr11:44095678:44095852-44107683:44106629:44106772-44107683:+	11:43932348:C:A	-163331	5.882e-10	0.818666	0.00442199
EXT2;AF:chr11:44095678:44095852-44107683:44106629:44106772-44107683:+	11:43933262:T:C	-162417	9.53831e-10	0.824667	0.00717074
EXT2;AF:chr11:44095678:44095852-44107683:44106629:44106772-44107683:+	11:43984989:C:A	-110690	1.57002e-11	-1.53611	0.000118031
EXT2;AF:chr11:44095678:44095852-44107683:44106629:44106772-44107683:+	11:43987864:A:G	-107815	1.16236e-09	-1.93816	0.00873843
EXT2;SE:chr11:44171742-44197829:44198018-44206793:+	11:43984863:C:T	-212967	5.46123e-09	-0.948823	0.0410566
EXT2;SE:chr11:44171742-44197829:44198018-44206793:+	11:43987656:G:A	-210174	5.40044e-09	-0.948877	0.0405996
EXT2;SE:chr11:44171742-44197829:44198018-44206793:+	11:43996753:A:G	-201077	1.02545e-09	1.14623	0.00770916
EXT2;SE:chr11:44171742-44197829:44198018-44206793:+	11:43998896:A:C	-198934	4.96231e-09	-0.947308	0.0373058
EXT2;SE:chr11:44171742-44197829:44198018-44206793:+	11:44001061:G:A	-196769	1.21676e-09	1.14157	0.0091474
EXT2;SE:chr11:44171742-44197829:44198018-44206793:+	11:44018190:C:A	-179640	4.49804e-09	-0.944868	0.0338155
EXT2;SE:chr11:44171742-44197829:44198018-44206793:+	11:44035764:C:T	-162066	4.2571e-09	-0.943024	0.0320042
EXT2;SE:chr11:44171742-44197829:44198018-44206793:+	11:44068853:A:G	-128977	3.54485e-09	-0.936273	0.0266496
EXT2;SE:chr11:44171742-44197829:44198018-44206793:+	11:44085165:T:A	-112665	5.32748e-09	-0.899483	0.0400511
EXT2;SE:chr11:44171742-44197829:44198018-44206793:+	11:44135206:G:A	-62624	5.63314e-09	-1.07169	0.042349
EXT2;SE:chr11:44171742-44197829:44198018-44206793:+	11:44165026:C:G	-32804	4.47295e-09	-1.46575	0.0336269
SLC35C1;RI:chr11:45805149:45805316-45805810:45806336:+	11:46681370:T:C	876053	3.04537e-09	0.843686	0.0228946
DGKZ;SE:chr11:46367747-46368002:46368079-46369494:+	11:47166763:T:C	798760	2.23492e-10	0.901714	0.00168018
CKAP5;SE:chr11:46776383-46777439:46777552-46778139:-	11:47280235:A:G	502795	1.7971e-09	0.952663	0.0135103
ARFGAP2;SE:chr11:47173482-47173759:47173840-47175015:-	11:47166763:T:C	-6997	1.52654e-13	1.0042	1.14763e-06
ARFGAP2;SE:chr11:47173482-47173759:47173840-47175015:-	11:48168054:T:C	994294	4.24837e-09	0.757925	0.0319385
ARFGAP2;SE:chr11:47173482-47173759:47173882-47175015:-	11:47361501:A:G	187741	3.72421e-09	0.924798	0.027998
NR1H3;A3:chr11:47259979-47260409:47259979-47260551:+	11:47166763:T:C	-93647	3.85494e-10	0.934571	0.00289808
MADD;AF:chr11:47270156:47270246-47273827:47272244:47272330-47273827:+	11:47309565:T:C	39408	1.97537e-10	0.943698	0.00148505
NDUFS3;A5:chr11:47579334-47580525:47579158-47580525:+	11:47361501:A:G	-217658	2.48868e-09	0.914128	0.0187095
MS4A4A;SE:chr11:60280716-60292225:60292384-60297197:+	11:60375797:A:G	83571	9.75111e-10	1.21524	0.00733072
MS4A4A;SE:chr11:60280716-60292225:60292384-60297197:+	11:60434341:T:C	142115	6.08654e-10	2.19084	0.00457576
MS4A4A;SE:chr11:60292384-60297197:60297325-60301001:+	11:60375797:A:G	78599	3.12242e-10	1.23267	0.00234738
MS4A4A;SE:chr11:60292384-60297197:60297325-60301001:+	11:60402219:G:A	105021	2.71235e-09	1.1247	0.020391
MS4A4A;SE:chr11:60292384-60297197:60297325-60301001:+	11:60434341:T:C	137143	2.36219e-10	2.2126	0.00177585
MS4A4A;RI:chr11:60302559:60302717-60306089:60306201:+	11:60850661:A:G	547943	4.55504e-09	0.895818	0.034244
MS4A4A;AL:chr11:60306201-60308107:60308972:60306201-60317865:60318080:+	11:60434341:T:C	116475	2.23904e-09	2.10262	0.0168327
CCDC86;AF:chr11:60842113:60842882-60847924:60847473:60847623-60847924:+	11:61345330:C:T	503216	2.73952e-11	1.15875	0.000205952
TMEM132A;RI:chr11:60935252:60935443-60935864:60937159:+	11:61166966:T:C	231522	3.69761e-09	0.798532	0.027798
TMEM138;A3:chr11:61367998-61368597:61367998-61368772:+	11:61966556:C:T	597958	1.28525e-11	1.25749	9.66229e-05
TMEM216;AF:chr11:61392393:61392679-61393231:61392762:61392897-61393231:+	11:61398269:G:C	5875	6.22828e-10	1.24572	0.00468232
DAGLA;SE:chr11:61735002-61735561:61735644-61735739:+	11:60791572:C:A	-943990	4.70975e-09	-1.34647	0.0354071
DAGLA;SE:chr11:61735002-61735561:61735644-61735739:+	11:60847343:C:T	-888219	6.07487e-09	0.946674	0.0456698
DAGLA;SE:chr11:61735002-61735561:61735644-61735739:+	11:61341502:G:A	-394060	4.80095e-09	0.94996	0.0360927
DAGLA;SE:chr11:61735002-61735561:61735644-61735739:+	11:61966556:C:T	230994	5.75917e-11	1.36962	0.000432965
DAGLA;A3:chr11:61736350-61737182:61736350-61737275:+	11:60786083:C:T	-951100	1.29397e-09	-1.20878	0.00972785
DAGLA;A3:chr11:61736350-61737182:61736350-61737275:+	11:60790849:G:A	-946334	3.36632e-10	-1.36938	0.00253074
DAGLA;A3:chr11:61736350-61737182:61736350-61737275:+	11:60791572:C:A	-945611	7.1134e-10	-1.36508	0.00534773
DAGLA;A3:chr11:61736350-61737182:61736350-61737275:+	11:60794140:C:T	-943043	1.95271e-09	1.21859	0.0146801
DAGLA;A3:chr11:61736350-61737182:61736350-61737275:+	11:60794479:T:G	-942704	2.4231e-09	1.18943	0.0182165
DAGLA;A3:chr11:61736350-61737182:61736350-61737275:+	11:60803930:A:G	-933253	3.43183e-10	-1.34816	0.00257999
DAGLA;A3:chr11:61736350-61737182:61736350-61737275:+	11:60807457:T:C	-929726	4.74115e-10	1.15894	0.00356432
DAGLA;A3:chr11:61736350-61737182:61736350-61737275:+	11:60810260:A:G	-926923	4.98358e-10	1.1177	0.00374657
DAGLA;A3:chr11:61736350-61737182:61736350-61737275:+	11:60825137:C:T	-912046	3.84555e-09	1.1878	0.0289102
DAGLA;A3:chr11:61736350-61737182:61736350-61737275:+	11:60825856:G:C	-911327	3.8486e-10	1.12617	0.00289331
DAGLA;A3:chr11:61736350-61737182:61736350-61737275:+	11:60827794:A:G	-909389	1.8765e-10	1.09338	0.00141072
DAGLA;A3:chr11:61736350-61737182:61736350-61737275:+	11:60830255:A:G	-906928	6.09143e-10	1.0935	0.00457943
DAGLA;A3:chr11:61736350-61737182:61736350-61737275:+	11:60840299:G:T	-896884	1.49627e-09	1.07123	0.0112487
DAGLA;A3:chr11:61736350-61737182:61736350-61737275:+	11:60841366:T:C	-895817	5.77155e-10	1.08191	0.00433895
DAGLA;A3:chr11:61736350-61737182:61736350-61737275:+	11:60847343:C:T	-889840	1.39189e-11	1.0384	0.00010464
DAGLA;A3:chr11:61736350-61737182:61736350-61737275:+	11:60854423:G:A	-882760	3.49131e-11	1.06049	0.000262471
DAGLA;A3:chr11:61736350-61737182:61736350-61737275:+	11:60855194:A:G	-881989	4.04189e-11	1.07642	0.000303862
DAGLA;A3:chr11:61736350-61737182:61736350-61737275:+	11:60855299:G:C	-881884	3.96141e-11	1.0803	0.000297812
DAGLA;A3:chr11:61736350-61737182:61736350-61737275:+	11:60855605:G:C	-881578	4.22132e-11	1.08654	0.000317352
DAGLA;A3:chr11:61736350-61737182:61736350-61737275:+	11:60857023:A:G	-880160	8.32414e-11	1.13508	0.000625795
DAGLA;A3:chr11:61736350-61737182:61736350-61737275:+	11:60859154:C:A	-878029	9.12883e-11	1.18461	0.00068629
DAGLA;A3:chr11:61736350-61737182:61736350-61737275:+	11:60860206:C:T	-876977	7.03561e-10	1.14021	0.00528925
DAGLA;A3:chr11:61736350-61737182:61736350-61737275:+	11:60860540:T:C	-876643	7.22113e-10	1.14765	0.00542872
DAGLA;A3:chr11:61736350-61737182:61736350-61737275:+	11:60860760:A:G	-876423	5.44004e-10	1.16351	0.00408973
DAGLA;A3:chr11:61736350-61737182:61736350-61737275:+	11:60867121:T:C	-870062	8.74363e-11	1.57722	0.000657331
DAGLA;A3:chr11:61736350-61737182:61736350-61737275:+	11:61341502:G:A	-395681	6.22818e-10	0.96617	0.00468224
DAGLA;A3:chr11:61736350-61737182:61736350-61737275:+	11:61398269:G:C	-338914	1.08151e-09	1.16575	0.00813061
DAGLA;A3:chr11:61736350-61737182:61736350-61737275:+	11:61966556:C:T	229373	2.11611e-12	1.40597	1.59086e-05
DAGLA;SE:chr11:61736350-61737182:61737324-61737687:+	11:61341502:G:A	-395681	1.39261e-09	0.968527	0.0104694
DAGLA;SE:chr11:61736350-61737182:61737324-61737687:+	11:61966556:C:T	229373	2.13892e-11	1.38166	0.0001608
FADS1;A5:chr11:61811075-61812471:61811075-61812477:-	11:61127020:G:T	-685452	3.41567e-09	0.807393	0.0256784
EEF1G;AF:chr11:62572742-62573831:62573977:62572742-62573982:62574251:-	11:62624454:C:G	50471	3.07429e-09	-1.04949	0.023112
LBHD1;SE:chr11:62667747-62669641:62669803-62669882:-	11:61966556:C:T	-703086	9.6953e-10	0.739744	0.00728876
WDR74;A3:chr11:62839867-62841569:62839706-62841569:-	11:62677326:T:G	-162381	4.20273e-09	0.783982	0.0315954
STIP1;AF:chr11:64186171:64186270-64193078:64186303:64186521-64193078:+	11:63909424:A:C	-276748	6.30563e-10	1.03671	0.00474047
GPR137;AF:chr11:64285057:64285380-64286510:64285699:64285742-64286510:+	11:65123891:G:C	838833	9.91836e-11	-1.16569	0.000745646
GPR137;AF:chr11:64285057:64285380-64286510:64285699:64285742-64286510:+	11:65127730:A:G	842672	7.99992e-10	1.12256	0.0060142
ATG2A;A5:chr11:64902386-64902510:64902386-64902516:-	11:65581112:G:A	678601	4.35205e-10	-0.833499	0.0032718
ATG2A;A3:chr11:64905655-64905742:64905638-64905742:-	11:64862346:C:T	-43293	3.23631e-10	-2.22356	0.002433
ATG2A;A3:chr11:64905655-64905742:64905638-64905742:-	11:64874074:G:A	-31565	5.02269e-10	-1.41605	0.00377597
ATG2A;A3:chr11:64905655-64905742:64905638-64905742:-	11:64883066:A:G	-22573	1.96989e-09	-1.02794	0.0148093
ATG2A;A3:chr11:64905655-64905742:64905638-64905742:-	11:64885139:A:G	-20500	2.17453e-09	-1.02813	0.0163477
ATG2A;A3:chr11:64905655-64905742:64905638-64905742:-	11:64885835:G:A	-19804	2.32864e-09	-1.02733	0.0175063
VPS51;AF:chr11:65096227:65096478-65096998:65096753:65096811-65096998:+	11:65673374:A:G	577146	4.14897e-10	1.86176	0.00311913
VPS51;A5:chr11:65109591-65109705:65109495-65109705:+	11:64350892:T:G	-758604	7.17553e-11	-0.582673	0.000539444
VPS51;A5:chr11:65109591-65109705:65109495-65109705:+	11:64350950:G:C	-758546	1.98016e-09	-0.530557	0.0148865
VPS51;A5:chr11:65109591-65109705:65109495-65109705:+	11:65673374:A:G	563878	2.17633e-09	-1.13038	0.0163613
FAU;A3:chr11:65121644-65121739:65121539-65121739:-	11:64785474:G:A	-336066	1.81734e-13	-1.19877	1.36625e-06
FAU;A3:chr11:65121644-65121739:65121539-65121739:-	11:65655120:C:T	533580	1.09546e-10	-0.832652	0.000823548
CAPN1;AF:chr11:65181699:65181782-65182701:65181800:65181843-65182701:+	11:65376604:T:C	194904	5.63047e-11	0.810294	0.000423289
CAPN1;AF:chr11:65181699:65181782-65182701:65181931:65182013-65182701:+	11:65376604:T:C	194904	5.63047e-11	0.810294	0.000423289
CAPN1;AF:chr11:65181699:65181782-65182701:65181931:65182308-65182701:+	11:65376604:T:C	194904	3.55834e-11	0.799305	0.00026751
CAPN1;AF:chr11:65181699:65181782-65182701:65181934:65182013-65182701:+	11:65376604:T:C	194904	1.13945e-10	0.794522	0.000856619
CAPN1;AF:chr11:65181699:65181782-65182701:65181934:65182013-65182701:+	11:66050231:T:C	868531	6.40023e-09	1.46935	0.0481158
CAPN1;AF:chr11:65181699:65181782-65182701:65182000:65182013-65182701:+	11:65376604:T:C	194904	5.63047e-11	0.810294	0.000423289
CAPN1;AF:chr11:65181699:65181782-65182701:65182435:65182541-65182701:+	11:65376604:T:C	194904	2.69118e-11	0.826096	0.000202318
CAPN1;AF:chr11:65181699:65181782-65182701:65182435:65182562-65182701:+	11:64826062:A:G	-355638	5.18808e-09	0.87786	0.0390031
CAPN1;AF:chr11:65181699:65181782-65182701:65182435:65182562-65182701:+	11:65376604:T:C	194904	3.87106e-12	0.847127	2.9102e-05
CAPN1;AF:chr11:65181699:65181782-65182701:65182453:65182579-65182701:+	11:65376604:T:C	194904	2.69118e-11	0.826096	0.000202318
CAPN1;SE:chr11:65182968-65183128:65183197-65183474:+	11:64300202:A:G	-882927	6.34982e-09	-1.16954	0.0477369
SLC25A45;A3:chr11:65375893-65376536:65375887-65376536:-	11:65996912:C:T	621024	6.31176e-09	0.76267	0.0474507
SLC25A45;A3:chr11:65380632-65381875:65380622-65381875:-	11:65996912:C:T	616289	1.2204e-09	0.909722	0.00917476
RELA;SE:chr11:65660215-65661687:65661835-65661937:-	11:66316311:G:A	654623	4.58576e-15	-1.38411	3.4475e-08
EFEMP2;RI:chr11:65866441:65866712-65866810:65867079:-	11:66269848:G:T	403135	1.6033e-09	1.04991	0.0120533
CTSW;SE:chr11:65880286-65881407:65881520-65882175:+	11:66014619:T:C	133211	2.49001e-10	-1.58374	0.00187195
CTSW;SE:chr11:65880286-65881407:65881520-65882175:+	11:66024742:A:G	143334	5.84689e-09	-1.63009	0.0439559
CTSW;SE:chr11:65880286-65881407:65881520-65882175:+	11:66027319:G:T	145911	2.55195e-09	-1.85432	0.0191851
CTSW;SE:chr11:65880286-65881407:65881520-65882175:+	11:66029876:A:G	148468	2.00041e-09	-1.83973	0.0150387
CTSW;SE:chr11:65880286-65881407:65881520-65882175:+	11:66030595:A:G	149187	2.18281e-09	-1.84967	0.01641
CTSW;SE:chr11:65880286-65881407:65881520-65882175:+	11:66031381:C:A	149973	1.259e-10	-1.65425	0.000946495
CTSW;SE:chr11:65880286-65881407:65881520-65882175:+	11:66032444:C:T	151036	1.37632e-10	-1.67554	0.00103469
CTSW;SE:chr11:65880286-65881407:65881520-65882175:+	11:66032667:A:C	151259	2.81017e-09	-1.88141	0.0211264
CTSW;SE:chr11:65880286-65881407:65881520-65882175:+	11:66035007:A:G	153599	4.25762e-09	-1.91208	0.0320081
CTSW;SE:chr11:65880286-65881407:65881520-65882175:+	11:66035582:C:T	154174	4.35194e-09	-1.91934	0.0327171
CTSW;SE:chr11:65880286-65881407:65881520-65882175:+	11:66036279:A:G	154871	5.69744e-09	-1.92641	0.0428324
CTSW;SE:chr11:65880286-65881407:65881520-65882175:+	11:66036937:G:A	155529	2.45135e-10	-1.7533	0.00184288
CTSW;SE:chr11:65880286-65881407:65881520-65882175:+	11:66037880:A:G	156472	2.96319e-10	-1.76688	0.00222768
CTSW;SE:chr11:65880286-65881407:65881520-65882175:+	11:66038419:C:A	157011	3.04837e-10	-1.77557	0.00229171
CTSW;SE:chr11:65880286-65881407:65881520-65882175:+	11:66043278:T:C	161870	1.08931e-09	-1.83042	0.00818925
BANF1;AF:chr11:66002228:66002513-66003235:66002782:66003039-66003235:+	11:65673374:A:G	-328855	1.27122e-09	2.01098	0.00955682
DPP3;AF:chr11:66491731:66491756-66492716:66492429:66492521-66492716:+	11:66301224:T:C	-190508	2.21227e-09	1.09087	0.0166315
CTSF;A5:chr11:66564007-66564088:66564007-66564096:-	11:67496296:A:G	932207	4.42776e-11	0.935861	0.000332872
SSH3;SE:chr11:67303691-67304118:67304155-67304773:+	11:67481206:A:T	177087	3.8194e-10	-1.62837	0.00287136
SSH3;SE:chr11:67303691-67304118:67304155-67304773:+	11:67481427:C:T	177308	2.18446e-10	-1.61819	0.00164224
SSH3;SE:chr11:67303691-67304118:67304155-67304773:+	11:67481926:C:T	177807	1.50904e-10	-1.58667	0.00113447
SSH3;SE:chr11:67303691-67304118:67304155-67304773:+	11:67483783:T:C	179664	5.11649e-11	1.47366	0.000384649
SSH3;SE:chr11:67303691-67304118:67304155-67304773:+	11:67483831:G:C	179712	5.34338e-11	1.47608	0.000401706
SSH3;SE:chr11:67303691-67304118:67304155-67304773:+	11:67486202:C:A	182083	6.25266e-09	1.12653	0.0470064
SSH3;SE:chr11:67303691-67304118:67304155-67304773:+	11:67496296:A:G	192177	7.26384e-12	1.08574	5.46083e-05
SSH3;SE:chr11:67303691-67304118:67304155-67304773:+	11:68047512:G:C	743393	5.31693e-09	1.41728	0.0399718
NDUFV1;A5:chr11:67608478-67608552:67608457-67608552:+	11:68047512:G:C	439054	5.28151e-09	1.2025	0.0397055
NDUFV1;A3:chr11:67608478-67608552:67608478-67608560:+	11:68047512:G:C	438959	5.28151e-09	1.2025	0.0397055
ALDH3B1;AF:chr11:68010327:68010392-68015297:68014968:68015075-68015297:+	11:68047512:G:C	37184	1.20781e-12	1.6826	9.08011e-06
CHKA;A3:chr11:68064631-68065786:68064614-68065786:-	11:67314118:T:C	-750497	1.11015e-13	-1.96589	8.34592e-07
CHKA;A3:chr11:68064631-68065786:68064614-68065786:-	11:67315781:T:C	-748834	2.13408e-12	-1.93624	1.60437e-05
CHKA;A3:chr11:68064631-68065786:68064614-68065786:-	11:67316212:G:T	-748403	2.63907e-12	-1.95651	1.98401e-05
PPP6R3;SE:chr11:68519651-68537659:68537891-68544838:+	11:68052868:T:A	-484792	2.46805e-09	0.980515	0.0185544
IGHMBP2;SE:chr11:68908631-68911440:68911603-68914823:+	11:68784810:C:T	-126631	3.46169e-11	-1.21106	0.000260244
IGHMBP2;SE:chr11:68908631-68911440:68911603-68914823:+	11:68846443:A:G	-64998	8.45271e-10	-1.16305	0.0063546
IGHMBP2;SE:chr11:68908631-68911440:68911603-68914823:+	11:68846453:A:G	-64988	8.45271e-10	-1.16305	0.0063546
IGHMBP2;SE:chr11:68908631-68911440:68911603-68914823:+	11:68869070:G:A	-42371	3.17152e-11	-1.17708	0.00023843
IGHMBP2;SE:chr11:68908631-68911440:68911603-68914823:+	11:68897057:G:A	-14384	3.13737e-11	-1.17054	0.000235862
IGHMBP2;SE:chr11:68908631-68911440:68911603-68914823:+	11:68973754:T:C	62313	1.37563e-09	-1.19294	0.0103418
IGHMBP2;SE:chr11:68908631-68911440:68911603-68914823:+	11:68976834:G:A	65393	4.22902e-09	-1.19448	0.0317931
STARD10;AF:chr11:72781294-72781664:72782044:72781294-72782266:72782359:-	11:72821524:G:T	39257	4.21858e-16	1.06087	3.17146e-09
STARD10;AF:chr11:72781294-72781664:72782044:72781294-72782266:72782359:-	11:72821576:T:G	39309	1.55491e-18	1.36688	1.16896e-11
STARD10;AF:chr11:72781294-72781664:72782044:72781294-72782266:72782359:-	11:72821663:C:T	39396	4.01837e-11	0.949311	0.000302094
STARD10;AF:chr11:72781294-72781664:72782044:72781294-72782266:72782359:-	11:73662335:C:T	880068	1.79686e-11	0.833541	0.000135085
STARD10;AF:chr11:72781294-72781664:72782044:72781294-72782472:72782529:-	11:72821524:G:T	39051	4.21858e-16	1.06087	3.17146e-09
STARD10;AF:chr11:72781294-72781664:72782044:72781294-72782472:72782529:-	11:72821576:T:G	39103	1.55491e-18	1.36688	1.16896e-11
STARD10;AF:chr11:72781294-72781664:72782044:72781294-72782472:72782529:-	11:72821663:C:T	39190	4.01837e-11	0.949311	0.000302094
STARD10;AF:chr11:72781294-72781664:72782044:72781294-72782472:72782529:-	11:73662335:C:T	879862	1.79686e-11	0.833541	0.000135085
STARD10;AF:chr11:72781294-72781664:72782044:72781294-72785815:72785967:-	11:72821524:G:T	35708	4.21858e-16	1.06087	3.17146e-09
STARD10;AF:chr11:72781294-72781664:72782044:72781294-72785815:72785967:-	11:72821576:T:G	35760	1.55491e-18	1.36688	1.16896e-11
STARD10;AF:chr11:72781294-72781664:72782044:72781294-72785815:72785967:-	11:72821663:C:T	35847	4.01837e-11	0.949311	0.000302094
STARD10;AF:chr11:72781294-72781664:72782044:72781294-72785815:72785967:-	11:73662335:C:T	876519	1.79686e-11	0.833541	0.000135085
FCHSD2;SE:chr11:72849889-72867865:72868026-72887470:-	11:72821524:G:T	-46342	1.91854e-09	1.24369	0.0144233
FCHSD2;SE:chr11:72849889-72867865:72868026-72887470:-	11:72821576:T:G	-46290	1.14836e-09	1.53983	0.00863318
FCHSD2;SE:chr11:72989097-73000990:73001134-73015809:-	11:72821524:G:T	-179467	1.9991e-09	1.06358	0.0150289
FCHSD2;SE:chr11:72989097-73000990:73001134-73015809:-	11:72821576:T:G	-179415	5.71436e-12	1.45257	4.29596e-05
P2RY2;AF:chr11:73218281:73218432-73227981:73219364:73219661-73227981:+	11:72822666:A:G	-395616	1.41426e-10	0.913531	0.00106322
P2RY2;AF:chr11:73218281:73218432-73227981:73220546:73220619-73227981:+	11:72822666:A:G	-395616	9.63354e-12	0.950243	7.24233e-05
P2RY2;AF:chr11:73218281:73218432-73227981:73220546:73220619-73227981:+	11:72837551:A:G	-380731	1.15515e-09	0.91655	0.00868422
ACER3;RI:chr11:77020274:77022835-77024004:77026797:+	11:77674868:A:G	652032	3.85661e-09	-1.7576	0.0289933
ACER3;RI:chr11:77020274:77022835-77024004:77026797:+	11:77680162:A:G	657326	1.28812e-09	-2.1259	0.00968387
GAB2;SE:chr11:78227051-78250157:78250400-78280601:-	11:78499847:T:C	249689	5.82335e-09	-1.16092	0.043779
GAB2;SE:chr11:78227051-78250157:78250400-78280601:-	11:78547101:G:C	296943	5.45515e-12	-1.16065	4.10109e-05
GAB2;SE:chr11:78227051-78250157:78250400-78280601:-	11:78560568:A:C	310410	1.75556e-11	-1.16032	0.00013198
GAB2;SE:chr11:78227051-78250157:78250400-78280601:-	11:78651620:T:C	401462	1.51301e-10	-1.73339	0.00113746
GAB2;SE:chr11:78227051-78250157:78250400-78280601:-	11:78663457:A:C	413299	2.39167e-09	-1.54801	0.0179802
GAB2;SE:chr11:78227051-78250157:78250400-78280601:-	11:78671887:A:C	421729	7.1092e-10	-1.79827	0.00534458
GAB2;SE:chr11:78227051-78250157:78250400-78280601:-	11:78674102:T:C	423944	1.51858e-09	-1.63723	0.0114164
GAB2;SE:chr11:78227051-78250157:78250400-78280601:-	11:78687187:C:T	437029	6.8072e-11	-1.87277	0.000511754
GAB2;SE:chr11:78227051-78250157:78250400-78280601:-	11:78822161:C:T	572003	6.22814e-11	-1.92506	0.000468221
GAB2;SE:chr11:78227051-78250157:78250400-78280601:-	11:78826886:A:G	576728	7.60376e-11	-1.92232	0.000571638
GAB2;SE:chr11:78227051-78250157:78250400-78280601:-	11:78826955:G:A	576797	6.29568e-11	-1.9535	0.000473299
GAB2;SE:chr11:78227051-78250157:78250400-78280601:-	11:78828070:T:G	577912	3.45596e-11	-2.00205	0.000259813
GAB2;SE:chr11:78227051-78250157:78250400-78280601:-	11:78834306:C:T	584148	1.55592e-12	-2.25759	1.16971e-05
GAB2;SE:chr11:78227051-78250157:78250400-78280601:-	11:78837089:G:C	586931	3.50771e-11	-1.95086	0.000263704
GAB2;SE:chr11:78227051-78250157:78250400-78280601:-	11:78852941:G:T	602783	6.22712e-12	-2.08275	4.68144e-05
GAB2;SE:chr11:78227051-78250157:78250400-78280601:-	11:78859577:T:C	609419	6.57528e-11	-1.94154	0.000494318
GAB2;SE:chr11:78227051-78250157:78250400-78280601:-	11:78862619:A:T	612461	9.08958e-11	-1.95757	0.000683339
GAB2;SE:chr11:78227051-78250157:78250400-78280601:-	11:78865029:T:C	614871	8.71897e-12	2.33767	6.55477e-05
GAB2;SE:chr11:78227051-78250157:78250400-78280601:-	11:78867435:G:T	617277	1.18262e-11	-2.04525	8.89074e-05
GAB2;SE:chr11:78227051-78250157:78250400-78280601:-	11:78876107:A:C	625949	1.43195e-10	1.90763	0.00107652
GAB2;SE:chr11:78227051-78250157:78250400-78280601:-	11:78877396:A:G	627238	1.53082e-10	1.91196	0.00115084
GAB2;SE:chr11:78227051-78250157:78250400-78280601:-	11:78878104:T:C	627946	9.561e-11	1.94236	0.00071878
GAB2;SE:chr11:78227051-78250157:78250400-78280601:-	11:78881673:C:T	631515	1.4915e-10	1.92287	0.00112128
GAB2;SE:chr11:78227051-78250157:78250400-78280601:-	11:78884098:T:C	633940	1.59903e-10	1.93276	0.00120212
GAB2;SE:chr11:78227051-78250157:78250400-78280601:-	11:78888073:T:C	637915	1.71922e-10	1.94097	0.00129248
GAB2;SE:chr11:78227051-78250157:78250400-78280601:-	11:78888738:A:G	638580	1.85618e-10	1.94018	0.00139544
GAB2;SE:chr11:78227051-78250157:78250400-78280601:-	11:78891480:C:A	641322	1.82057e-10	1.94283	0.00136867
GAB2;SE:chr11:78227051-78250157:78250400-78280601:-	11:78891702:C:G	641544	1.81236e-10	1.94258	0.0013625
GAB2;SE:chr11:78227051-78250157:78250400-78280601:-	11:78894391:A:G	644233	1.51373e-10	1.95939	0.001138
GAB2;SE:chr11:78227051-78250157:78250400-78280601:-	11:78898933:T:C	648775	1.72677e-10	1.97199	0.00129816
GAB2;SE:chr11:78227051-78250157:78250400-78280601:-	11:78900170:C:A	650012	1.89118e-10	1.95986	0.00142176
GAB2;SE:chr11:78227051-78250157:78250400-78280601:-	11:78905435:G:A	655277	1.1903e-10	1.97298	0.000894847
GAB2;SE:chr11:78227051-78250157:78250400-78280601:-	11:78906590:G:C	656432	1.35824e-10	1.97337	0.0010211
GAB2;SE:chr11:78227051-78250157:78250400-78280601:-	11:78909616:C:T	659458	1.21745e-10	1.98378	0.000915258
GAB2;SE:chr11:78227051-78250157:78250400-78280601:-	11:78918165:A:G	668007	1.1892e-10	2.01634	0.00089402
GAB2;SE:chr11:78227051-78250157:78250400-78280601:-	11:78928398:C:T	678240	1.67521e-10	2.02229	0.00125939
GAB2;SE:chr11:78227051-78250157:78250400-78280601:-	11:78929706:C:T	679548	1.62927e-10	2.02172	0.00122486
GAB2;SE:chr11:78227051-78250157:78250400-78280601:-	11:78974988:A:G	724830	6.58819e-10	-2.60631	0.00495289
CTSC;A5:chr11:88309318-88312388:88309318-88312427:-	11:88312415:A:G	26	9.49978e-11	0.796624	0.000714177
SDHD;A5:chr11:112087973-112088867:112087932-112088867:+	11:112095583:T:C	7650	2.43843e-09	1.13302	0.0183317
SDHD;A5:chr11:112087973-112088867:112087932-112088867:+	11:112097339:G:A	9406	4.42574e-09	1.12352	0.033272
BACE1;A5:chr11:117294008-117295131:117294008-117295263:-	11:118013978:G:A	718846	2.12841e-12	-1.61509	1.6001e-05
BACE1;A5:chr11:117294008-117295131:117294008-117295263:-	11:118031905:A:C	736773	1.62752e-11	-1.84238	0.000122354
BACE1;A5:chr11:117294008-117295131:117294008-117295263:-	11:118035795:C:T	740663	7.07791e-11	-1.89109	0.000532105
BACE1;A5:chr11:117294008-117295131:117294008-117295263:-	11:118043671:G:A	748539	6.76545e-11	-2.09708	0.000508615
BACE1;A5:chr11:117294008-117295131:117294008-117295263:-	11:118046441:A:C	751309	7.53679e-11	-2.1798	0.000566603
BACE1;A5:chr11:117294008-117295131:117294008-117295319:-	11:118013978:G:A	718846	1.27492e-10	-1.50818	0.000958463
BACE1;A5:chr11:117294008-117295131:117294008-117295319:-	11:118031905:A:C	736773	6.53284e-10	-1.72058	0.00491128
BACE1;A5:chr11:117294008-117295131:117294008-117295319:-	11:118035795:C:T	740663	2.33019e-09	-1.76297	0.017518
BACE1;A5:chr11:117294008-117295131:117294008-117295319:-	11:118043671:G:A	748539	2.05314e-09	-1.95891	0.0154352
BACE1;A5:chr11:117294008-117295131:117294008-117295319:-	11:118046441:A:C	751309	2.32429e-09	-2.03454	0.0174736
FXYD6;A5:chr11:117839830-117840319:117839830-117840344:-	11:118013978:G:A	173658	3.81888e-12	-1.28628	2.87097e-05
FXYD6;A5:chr11:117839830-117840319:117839830-117840344:-	11:118031905:A:C	191585	3.38365e-10	-1.40103	0.00254377
FXYD6;A5:chr11:117839830-117840319:117839830-117840344:-	11:118035795:C:T	195475	9.48374e-11	-1.51147	0.000712972
FXYD6;A5:chr11:117839830-117840319:117839830-117840344:-	11:118043671:G:A	203351	6.26312e-11	-1.68741	0.000470851
FXYD6;A5:chr11:117839830-117840319:117839830-117840344:-	11:118046441:A:C	206121	6.27635e-11	-1.75732	0.000471845
FXYD6;SE:chr11:117839830-117840319:117840368-117841148:-	11:118013978:G:A	173658	3.81888e-12	-1.28628	2.87097e-05
FXYD6;SE:chr11:117839830-117840319:117840368-117841148:-	11:118031905:A:C	191585	3.85724e-10	-1.39738	0.00289981
FXYD6;SE:chr11:117839830-117840319:117840368-117841148:-	11:118035795:C:T	195475	1.01979e-10	-1.50945	0.000766661
FXYD6;SE:chr11:117839830-117840319:117840368-117841148:-	11:118043671:G:A	203351	6.79646e-11	-1.68493	0.000510946
FXYD6;SE:chr11:117839830-117840319:117840368-117841148:-	11:118046441:A:C	206121	6.27635e-11	-1.75732	0.000471845
FXYD6;A3:chr11:117842028-117842719:117842025-117842719:-	11:118013978:G:A	171952	1.03669e-11	-1.31504	7.79366e-05
FXYD6;A3:chr11:117842028-117842719:117842025-117842719:-	11:118031905:A:C	189879	3.55062e-10	-1.45382	0.0026693
FXYD6;A3:chr11:117842028-117842719:117842025-117842719:-	11:118035795:C:T	193769	2.02792e-10	-1.54766	0.00152456
FXYD6;A3:chr11:117842028-117842719:117842025-117842719:-	11:118043671:G:A	201645	1.506e-10	-1.72458	0.00113219
FXYD6;A3:chr11:117842028-117842719:117842025-117842719:-	11:118046441:A:C	204415	1.53456e-10	-1.79547	0.00115366
UBE4A;SE:chr11:118373685-118374896:118375229-118376574:+	11:118002019:T:C	-372878	6.14228e-10	0.881607	0.00461766
UBE4A;SE:chr11:118386612-118389725:118389905-118390657:+	11:118002019:T:C	-387707	8.07578e-10	0.882105	0.00607123
SLC37A4;A5:chr11:119025076-119025191:119025076-119025967:-	11:118328580:A:G	-696612	2.86476e-09	1.3115	0.0215368
SLC37A4;A5:chr11:119025076-119025191:119025076-119025967:-	11:118329486:T:A	-695706	3.7959e-09	1.30636	0.0285369
SLC37A4;A5:chr11:119025076-119025191:119025076-119025967:-	11:118371280:T:C	-653912	1.8216e-09	1.4316	0.0136945
SLC37A4;RI:chr11:119025191:119025329-119025692:119027095:-	11:118328580:A:G	-696750	1.7474e-09	1.27468	0.0131367
SLC37A4;RI:chr11:119025191:119025329-119025692:119027095:-	11:118329486:T:A	-695844	2.13494e-09	1.27224	0.0160501
SLC37A4;RI:chr11:119025191:119025329-119025692:119027095:-	11:118371280:T:C	-654050	5.0352e-10	1.41404	0.00378538
TMEM218;A3:chr11:125102317-125102734:125102302-125102734:-	11:125185209:G:C	82906	3.76218e-09	-1.2958	0.0282834
TMEM218;A3:chr11:125102317-125102734:125102302-125102734:-	11:125186353:C:T	84050	3.34771e-09	-1.34423	0.0251675
TMEM218;A3:chr11:125102317-125102734:125102302-125102734:-	11:125187013:C:T	84710	3.34e-09	-1.34669	0.0251096
TMEM218;A3:chr11:125102317-125102734:125102302-125102734:-	11:125187236:G:A	84933	3.43023e-09	-1.34336	0.0257879
TMEM218;A3:chr11:125102317-125102734:125102302-125102734:-	11:125190011:C:T	87708	3.79425e-09	-1.29844	0.0285245
TMEM218;A3:chr11:125102317-125102734:125102302-125102734:-	11:125194458:C:T	92155	3.76393e-09	-1.30171	0.0282966
TMEM218;A3:chr11:125102317-125102734:125102302-125102734:-	11:125194718:G:T	92415	3.6664e-09	-1.30285	0.0275634
TMEM218;A3:chr11:125102317-125102734:125102302-125102734:-	11:125197616:G:C	95313	2.43951e-09	-1.35207	0.0183398
TMEM218;A3:chr11:125102317-125102734:125102302-125102734:-	11:125198532:A:G	96229	2.71389e-09	-1.33693	0.0204026
TMEM218;A3:chr11:125102317-125102734:125102302-125102734:-	11:125199897:G:A	97594	3.01941e-09	-1.29646	0.0226994
FOXRED1;MX:chr11:126269291-126271437:126271657-126272969:126269291-126271719:126271855-126272969:+	11:126306683:G:A	35245	9.80345e-14	1.08464	7.37007e-07
FOXRED1;MX:chr11:126269291-126271437:126271657-126272969:126269291-126272478:126272682-126272969:+	11:126306683:G:A	35245	7.26926e-11	1.03537	0.000546491
SLC6A12;A3:chr12:198931-200651:198875-200651:-	12:878316:G:A	679440	3.50971e-09	0.963626	0.0263854
NINJ2;AF:chr12:566178-636692:636825:566178-643511:643973:-	12:887039:A:T	243527	6.07828e-09	0.563999	0.0456955
NINJ2;AF:chr12:566178-636692:636825:566178-643511:643973:-	12:903733:A:G	260221	1.85543e-09	0.580533	0.0139488
NCAPD2;A3:chr12:6522037-6522828:6522037-6522884:+	12:6799357:G:A	276528	3.79753e-11	1.39423	0.000285492
NCAPD2;A3:chr12:6522037-6522828:6522037-6522884:+	12:6799770:C:T	276941	1.74208e-09	1.24606	0.0130967
NCAPD2;A3:chr12:6522037-6522828:6522037-6522884:+	12:6800276:T:C	277447	2.32935e-09	1.23819	0.0175117
NCAPD2;A3:chr12:6522037-6522828:6522037-6522884:+	12:6817197:T:C	294368	4.12123e-10	0.913763	0.00309827
NCAPD2;A3:chr12:6522037-6522828:6522037-6522884:+	12:6818651:G:A	295822	4.56252e-12	-1.38876	3.43003e-05
NCAPD2;A3:chr12:6522037-6522828:6522037-6522884:+	12:6818909:T:C	296080	8.47072e-10	0.841853	0.00636814
ZNF384;A3:chr12:6668115-6669031:6668064-6669031:-	12:6817197:T:C	149132	1.78796e-10	0.898342	0.00134416
SPSB2;A5:chr12:6871319-6872238:6871319-6872664:-	12:6870724:C:T	-1515	1.33661e-11	-1.80809	0.000100484
SPSB2;A5:chr12:6871319-6872238:6871319-6872664:-	12:6871017:C:G	-1222	2.04765e-10	-1.56405	0.00153939
SPSB2;A3:chr12:6872997-6873246:6872986-6873246:-	12:6870724:C:T	-2263	2.02108e-14	-1.97007	1.51941e-07
SPSB2;A3:chr12:6872997-6873246:6872986-6873246:-	12:6871017:C:G	-1970	3.02288e-15	-1.82857	2.27255e-08
SPSB2;A5:chr12:6872986-6873215:6872986-6873246:-	12:6871017:C:G	-2199	1.94141e-10	0.880183	0.00145952
PTPN6;RI:chr12:6954805:6954853-6954954:6954994:+	12:7952287:T:C	997433	4.07756e-09	-1.05513	0.0306544
LPCAT3;SE:chr12:6979579-6981004:6981182-6981595:-	12:6817197:T:C	-163808	3.45422e-09	1.05466	0.0259682
LPCAT3;SE:chr12:6981182-6981595:6981632-6981811:-	12:6817197:T:C	-164399	1.38181e-10	1.12744	0.00103882
PHC1;RI:chr12:8932563:8932813-8933307:8933350:+	12:7941504:G:A	-991310	1.14541e-10	2.3618	0.0008611
M6PR;AL:chr12:8940363:8940869-8942416:8941649:8941940-8942416:-	12:7941504:G:A	-998860	3.23629e-09	1.94855	0.0243299
CLEC2D;AF:chr12:9669753:9669795-9687902:9680925:9681033-9687902:+	12:10610637:G:C	940883	5.18111e-09	0.793803	0.0389507
CLEC2B;SE:chr12:9857637-9862499:9862573-9869205:-	12:9855264:A:G	-7236	9.06291e-10	-1.28062	0.00681334
CLEC2B;SE:chr12:9857637-9862499:9862573-9869205:-	12:9855403:C:T	-7097	1.2525e-10	-1.35141	0.000941608
CLEC7A;SE:chr12:10125448-10126571:10127845-10129980:-	12:9753471:T:C	-373101	6.57406e-09	1.00978	0.0494227
CLEC7A;SE:chr12:10125448-10126571:10127845-10129980:-	12:9984958:A:C	-141614	5.4874e-09	1.05451	0.0412533
CLEC7A;SE:chr12:10125448-10126571:10127845-10129980:-	12:9985046:T:G	-141526	1.04383e-10	1.04406	0.000784734
CLEC7A;SE:chr12:10125448-10127747:10127845-10129980:-	12:10309453:T:G	181705	1.49308e-11	1.1026	0.000112247
IRAG2;A3:chr12:25079462-25079656:25079462-25079702:+	12:24969779:T:C	-109878	6.35197e-09	-2.9047	0.047753
LMBR1L;RI:chr12:49101472:49101549-49102120:49102196:-	12:48925253:A:C	-176297	3.91402e-09	0.512009	0.0294249
TUBA1B;RI:chr12:49129500:49129722-49131298:49131592:-	12:49137675:T:C	7952	1.0309e-10	-0.875394	0.000775013
TUBA1B;RI:chr12:49129500:49129722-49131298:49131592:-	12:49140940:A:G	11217	1.03302e-10	-0.878395	0.000776607
TUBA1B;RI:chr12:49129500:49129722-49131298:49131592:-	12:49154493:G:A	24770	1.53166e-10	-0.876487	0.00115148
TUBA1B;RI:chr12:49129500:49129722-49131298:49131592:-	12:49162520:A:G	32797	3.04261e-10	-0.850629	0.00228738
TUBA1B;RI:chr12:49129500:49129722-49131298:49131592:-	12:49170599:G:A	40876	3.0286e-09	-0.814946	0.0227685
DIP2B;SE:chr12:50686682-50691049:50691151-50692949:+	12:50130164:A:G	-560886	1.0844e-10	0.82153	0.000815234
DIP2B;SE:chr12:50686682-50691049:50691151-50692949:+	12:50130181:T:C	-560869	1.0844e-10	0.82153	0.000815234
CD63;A3:chr12:55727339-55728276:55727270-55728276:-	12:56714911:C:G	987640	2.07857e-12	-0.922208	1.56263e-05
DGKA;AF:chr12:55931215:55931344-55936423:55931789:55932123-55936423:+	12:56011370:C:T	80154	6.55375e-09	0.973929	0.04927
ANKRD52;SE:chr12:56254279-56254578:56254720-56254865:-	12:57212603:A:G	958024	6.38035e-10	1.11937	0.00479664
BAZ2A;RI:chr12:56615014:56615128-56615219:56615607:-	12:57601306:T:C	986177	3.20061e-10	0.877375	0.00240616
ATP5F1B;SE:chr12:56644955-56645171:56645353-56645837:-	12:57475458:T:C	830286	2.02295e-09	-0.906894	0.0152082
STAT6;A3:chr12:57098597-57098792:57098550-57098792:-	12:56715628:G:C	-382923	2.07391e-11	-1.27657	0.000155913
STAT6;A3:chr12:57098597-57098792:57098550-57098792:-	12:57261534:C:A	162983	2.66775e-09	-1.38264	0.0200557
STAT6;A3:chr12:57098597-57098792:57098550-57098792:-	12:57472145:A:C	373594	5.49024e-10	-1.02965	0.00412747
SHMT2;AF:chr12:57229711:57229811-57230803:57230115:57230200-57230803:+	12:57212603:A:G	-17109	2.08533e-09	1.07969	0.0156772
SHMT2;AF:chr12:57229711:57229811-57230803:57230167:57230235-57230803:+	12:57212603:A:G	-17109	2.08533e-09	1.07969	0.0156772
SHMT2;AF:chr12:57229711:57229811-57230803:57230167:57230256-57230803:+	12:57212603:A:G	-17109	2.08533e-09	1.07969	0.0156772
SHMT2;AF:chr12:57229711:57229811-57230803:57230280:57230341-57230803:+	12:57212603:A:G	-17109	2.08533e-09	1.07969	0.0156772
SHMT2;AF:chr12:57229711:57229811-57230803:57230354:57230474-57230803:+	12:57212603:A:G	-17109	2.08533e-09	1.07969	0.0156772
SHMT2;AF:chr12:57229711:57229811-57230803:57230360:57230666-57230803:+	12:57212603:A:G	-17109	2.08533e-09	1.07969	0.0156772
SHMT2;AF:chr12:57229711:57229811-57230803:57230384:57230660-57230803:+	12:57212603:A:G	-17109	2.08533e-09	1.07969	0.0156772
SHMT2;AF:chr12:57229711:57229811-57230803:57230394:57230462-57230803:+	12:57212603:A:G	-17109	2.08533e-09	1.07969	0.0156772
MBD6;AF:chr12:57522840:57523011-57524029:57523063:57523347-57524029:+	12:57601306:T:C	78465	3.28921e-13	0.809203	2.47277e-06
MBD6;SE:chr12:57523011-57524029:57524416-57524720:+	12:57601306:T:C	77276	3.11682e-18	1.01276	2.34317e-11
MBD6;RI:chr12:57524029:57524092-57524280:57524416:+	12:57601306:T:C	77213	5.63274e-14	0.541131	4.2346e-07
OS9;AF:chr12:57694094:57694323-57694750:57694340:57694369-57694750:+	12:57794361:T:C	100266	5.93904e-09	0.897369	0.0446487
OS9;AF:chr12:57694094:57694323-57694750:57694340:57694369-57694750:+	12:57841815:G:A	147720	1.08157e-09	0.928086	0.00813106
OS9;AF:chr12:57694094:57694323-57694750:57694340:57694369-57694750:+	12:57852968:C:T	158873	9.18746e-10	0.938052	0.00690698
OS9;AF:chr12:57694094:57694323-57694750:57694340:57694369-57694750:+	12:57963607:T:A	269512	1.53573e-09	1.21489	0.0115454
OS9;AF:chr12:57694094:57694323-57694750:57694340:57694369-57694750:+	12:57964820:T:C	270725	1.4946e-09	1.21854	0.0112362
OS9;AF:chr12:57694094:57694323-57694750:57694340:57694369-57694750:+	12:57975272:C:T	281177	1.93365e-09	1.24666	0.0145369
OS9;AF:chr12:57694094:57694323-57694750:57694340:57694369-57694750:+	12:57975642:T:C	281547	1.4879e-09	1.25135	0.0111858
OS9;AF:chr12:57694094:57694323-57694750:57694340:57694369-57694750:+	12:57979043:T:C	284948	1.53979e-09	1.26222	0.0115759
OS9;AF:chr12:57694094:57694323-57694750:57694340:57694369-57694750:+	12:57988758:T:C	294663	1.30844e-09	1.29454	0.00983663
OS9;AF:chr12:57694094:57694323-57694750:57694340:57694369-57694750:+	12:58005747:A:G	311652	4.72557e-09	1.3442	0.035526
OS9;AF:chr12:57694094:57694323-57694750:57694340:57694369-57694750:+	12:58009961:C:T	315866	3.3739e-09	1.35042	0.0253644
OS9;AF:chr12:57694094:57694323-57694750:57694340:57694369-57694750:+	12:58009981:T:C	315886	3.3739e-09	1.35042	0.0253644
OS9;AF:chr12:57694094:57694323-57694750:57694340:57694369-57694750:+	12:58010063:T:C	315968	2.69693e-09	1.4068	0.0202751
OS9;AF:chr12:57694094:57694323-57694750:57694340:57694369-57694750:+	12:58011221:A:G	317126	4.53819e-09	1.36513	0.0341173
OS9;AF:chr12:57694094:57694323-57694750:57694340:57694369-57694750:+	12:58020050:G:A	325955	2.86145e-09	1.43274	0.0215119
OS9;AF:chr12:57694094:57694323-57694750:57694340:57694369-57694750:+	12:58022877:G:C	328782	4.34465e-09	1.41378	0.0326623
OS9;AF:chr12:57694094:57694323-57694750:57694340:57694369-57694750:+	12:58030151:A:C	336056	5.30139e-09	1.49492	0.039855
OS9;AF:chr12:57694094:57694323-57694750:57694340:57694369-57694750:+	12:58034933:T:C	340838	5.28394e-09	1.51556	0.0397238
OS9;AF:chr12:57694094:57694323-57694750:57694340:57694369-57694750:+	12:58043298:T:C	349203	3.44513e-09	1.43553	0.0258999
OS9;AF:chr12:57694094:57694323-57694750:57694340:57694369-57694750:+	12:58053553:T:G	359458	4.21246e-09	1.55484	0.0316686
OS9;AF:chr12:57694094:57694323-57694750:57694340:57694369-57694750:+	12:58054613:C:T	360518	3.54189e-09	1.47125	0.0266273
OS9;AF:chr12:57694094:57694323-57694750:57694340:57694369-57694750:+	12:58059147:G:C	365052	3.88085e-09	1.58761	0.0291756
OS9;AF:chr12:57694094:57694323-57694750:57694340:57694369-57694750:+	12:58060551:A:G	366456	3.94989e-09	1.47835	0.0296946
OS9;AF:chr12:57694094:57694323-57694750:57694340:57694369-57694750:+	12:58071422:T:C	377327	4.00449e-09	1.65028	0.0301051
OS9;AF:chr12:57694094:57694323-57694750:57694340:57694369-57694750:+	12:58074339:C:G	380244	4.24242e-09	1.65143	0.0318938
OS9;AF:chr12:57694094:57694323-57694750:57694340:57694369-57694750:+	12:58074380:T:C	380285	4.24242e-09	1.65143	0.0318938
OS9;AF:chr12:57694094:57694323-57694750:57694340:57694369-57694750:+	12:58075137:G:A	381042	4.54588e-09	1.64956	0.0341752
OS9;AF:chr12:57694094:57694323-57694750:57694340:57694369-57694750:+	12:58077674:T:C	383579	4.57755e-09	1.59067	0.0344132
OS9;AF:chr12:57694094:57694323-57694750:57694340:57694369-57694750:+	12:58077690:G:A	383595	4.60003e-09	1.6074	0.0345822
OS9;AF:chr12:57694094:57694323-57694750:57694340:57694369-57694750:+	12:58079082:A:G	384987	4.35352e-09	1.6938	0.032729
OS9;AF:chr12:57694094:57694323-57694750:57694340:57694369-57694750:+	12:58083333:T:C	389238	3.20743e-09	1.64555	0.0241129
OS9;AF:chr12:57694094:57694323-57694750:57694340:57694369-57694750:+	12:58086899:C:T	392804	3.22379e-09	1.66012	0.0242359
OS9;AF:chr12:57694094:57694323-57694750:57694340:57694369-57694750:+	12:58087713:A:T	393618	3.42889e-09	1.66161	0.0257778
OS9;AF:chr12:57694094:57694323-57694750:57694340:57694369-57694750:+	12:58087988:T:C	393893	3.40509e-09	-1.66309	0.0255989
OS9;AF:chr12:57694094:57694323-57694750:57694340:57694369-57694750:+	12:58088944:C:T	394849	3.19043e-09	1.67116	0.0239851
OS9;AF:chr12:57694094:57694323-57694750:57694340:57694369-57694750:+	12:58089019:C:T	394924	3.46404e-09	1.67014	0.0260421
OS9;AF:chr12:57694094:57694323-57694750:57694340:57694369-57694750:+	12:58089623:G:T	395528	3.60767e-09	1.6715	0.0271219
OS9;AF:chr12:57694094:57694323-57694750:57694340:57694369-57694750:+	12:58089918:C:T	395823	3.54155e-09	1.67289	0.0266248
OS9;AF:chr12:57694094:57694323-57694750:57694340:57694369-57694750:+	12:58090513:G:T	396418	3.85369e-09	1.75503	0.0289714
OS9;AF:chr12:57694094:57694323-57694750:57694340:57694369-57694750:+	12:58091580:C:A	397485	3.65304e-09	1.68	0.0274629
OS9;AF:chr12:57694094:57694323-57694750:57694340:57694369-57694750:+	12:58092238:A:C	398143	3.74643e-09	1.76242	0.028165
OS9;AF:chr12:57694094:57694323-57694750:57694340:57694369-57694750:+	12:58092822:C:T	398727	3.74732e-09	-1.68427	0.0281717
OS9;AF:chr12:57694094:57694323-57694750:57694340:57694369-57694750:+	12:58096843:G:A	402748	3.79486e-09	-1.74305	0.0285291
OS9;AF:chr12:57694094:57694323-57694750:57694340:57694369-57694750:+	12:58102460:C:T	408365	4.19628e-09	-1.76673	0.0315469
OS9;AF:chr12:57694094:57694323-57694750:57694340:57694369-57694750:+	12:58110246:C:T	416151	6.21486e-09	-1.79662	0.0467223
OS9;AF:chr12:57694094:57694323-57694750:57694340:57694369-57694750:+	12:58112595:G:A	418500	5.12839e-09	-1.80912	0.0385544
OS9;AF:chr12:57694094:57694323-57694750:57694340:57694369-57694750:+	12:58137945:G:A	443850	5.12443e-09	-1.85468	0.0385246
OS9;AF:chr12:57694132:57694323-57694750:57694340:57694369-57694750:+	12:58083333:T:C	389200	8.17094e-10	1.60449	0.00614277
OS9;AF:chr12:57694132:57694323-57694750:57694340:57694369-57694750:+	12:58086899:C:T	392766	8.04227e-10	1.61942	0.00604604
OS9;AF:chr12:57694132:57694323-57694750:57694340:57694369-57694750:+	12:58087713:A:T	393580	8.3185e-10	1.62201	0.00625371
OS9;AF:chr12:57694132:57694323-57694750:57694340:57694369-57694750:+	12:58087988:T:C	393855	8.29081e-10	-1.62331	0.00623289
OS9;AF:chr12:57694132:57694323-57694750:57694340:57694369-57694750:+	12:58088944:C:T	394811	7.87919e-10	1.63049	0.00592344
OS9;AF:chr12:57694132:57694323-57694750:57694340:57694369-57694750:+	12:58089019:C:T	394886	8.29004e-10	1.63083	0.00623231
OS9;AF:chr12:57694132:57694323-57694750:57694340:57694369-57694750:+	12:58089623:G:T	395490	8.4501e-10	1.63303	0.00635264
OS9;AF:chr12:57694132:57694323-57694750:57694340:57694369-57694750:+	12:58089918:C:T	395785	8.55956e-10	1.63325	0.00643493
OS9;AF:chr12:57694132:57694323-57694750:57694340:57694369-57694750:+	12:58090513:G:T	396380	1.48779e-09	1.69666	0.011185
OS9;AF:chr12:57694132:57694323-57694750:57694340:57694369-57694750:+	12:58091580:C:A	397447	8.80215e-10	1.6404	0.00661731
OS9;AF:chr12:57694132:57694323-57694750:57694340:57694369-57694750:+	12:58092238:A:C	398105	1.46846e-09	1.70318	0.0110396
OS9;AF:chr12:57694132:57694323-57694750:57694340:57694369-57694750:+	12:58092822:C:T	398689	8.39678e-10	-1.64716	0.00631256
OS9;AF:chr12:57694132:57694323-57694750:57694340:57694369-57694750:+	12:58095953:T:A	401820	2.34308e-09	-1.68218	0.0176149
OS9;AF:chr12:57694132:57694323-57694750:57694340:57694369-57694750:+	12:58096245:A:G	402112	2.9182e-09	-1.6664	0.0219385
OS9;AF:chr12:57694132:57694323-57694750:57694340:57694369-57694750:+	12:58096843:G:A	402710	1.50257e-09	-1.68413	0.0112961
OS9;AF:chr12:57694132:57694323-57694750:57694340:57694369-57694750:+	12:58097049:G:C	402916	2.71446e-09	-1.66669	0.0204069
OS9;AF:chr12:57694132:57694323-57694750:57694340:57694369-57694750:+	12:58097989:C:T	403856	2.86287e-09	-1.67649	0.0215226
OS9;AF:chr12:57694132:57694323-57694750:57694340:57694369-57694750:+	12:58098328:G:C	404195	2.85255e-09	-1.6781	0.021445
OS9;AF:chr12:57694132:57694323-57694750:57694340:57694369-57694750:+	12:58099270:G:A	405137	2.62439e-09	-1.68137	0.0197297
OS9;AF:chr12:57694132:57694323-57694750:57694340:57694369-57694750:+	12:58099990:C:T	405857	2.61416e-09	-1.68654	0.0196528
OS9;AF:chr12:57694132:57694323-57694750:57694340:57694369-57694750:+	12:58102067:A:T	407934	2.65982e-09	-1.69649	0.0199961
OS9;AF:chr12:57694132:57694323-57694750:57694340:57694369-57694750:+	12:58102460:C:T	408327	1.61369e-09	-1.70832	0.0121314
OS9;AF:chr12:57694132:57694323-57694750:57694340:57694369-57694750:+	12:58102564:G:A	408431	2.9037e-09	-1.69586	0.0218295
OS9;AF:chr12:57694132:57694323-57694750:57694340:57694369-57694750:+	12:58103594:C:T	409461	2.85784e-09	-1.70047	0.0214848
OS9;AF:chr12:57694132:57694323-57694750:57694340:57694369-57694750:+	12:58103634:A:G	409501	2.78307e-09	-1.7017	0.0209226
OS9;AF:chr12:57694132:57694323-57694750:57694340:57694369-57694750:+	12:58103705:A:T	409572	2.65056e-09	-1.69704	0.0199265
OS9;AF:chr12:57694132:57694323-57694750:57694340:57694369-57694750:+	12:58104203:A:G	410070	2.6683e-09	-1.70584	0.0200598
OS9;AF:chr12:57694132:57694323-57694750:57694340:57694369-57694750:+	12:58104631:C:T	410498	2.64625e-09	-1.70751	0.0198941
OS9;AF:chr12:57694132:57694323-57694750:57694340:57694369-57694750:+	12:58107800:C:A	413667	3.04271e-09	-1.71738	0.0228746
OS9;AF:chr12:57694132:57694323-57694750:57694340:57694369-57694750:+	12:58108975:A:G	414842	2.83484e-09	-1.71854	0.0213118
OS9;AF:chr12:57694132:57694323-57694750:57694340:57694369-57694750:+	12:58109970:G:A	415837	3.04155e-09	-1.72931	0.0228659
OS9;AF:chr12:57694132:57694323-57694750:57694340:57694369-57694750:+	12:58110246:C:T	416113	2.29146e-09	-1.73983	0.0172268
OS9;AF:chr12:57694132:57694323-57694750:57694340:57694369-57694750:+	12:58111248:T:G	417115	3.08323e-09	-1.73293	0.0231792
OS9;AF:chr12:57694132:57694323-57694750:57694340:57694369-57694750:+	12:58111758:C:T	417625	2.97287e-09	-1.73782	0.0223495
OS9;AF:chr12:57694132:57694323-57694750:57694340:57694369-57694750:+	12:58112255:G:T	418122	2.89055e-09	-1.73571	0.0217307
OS9;AF:chr12:57694132:57694323-57694750:57694340:57694369-57694750:+	12:58112595:G:A	418462	1.85206e-09	-1.75223	0.0139235
OS9;AF:chr12:57694132:57694323-57694750:57694340:57694369-57694750:+	12:58113088:A:T	418955	3.17801e-09	-1.73954	0.0238917
OS9;AF:chr12:57694132:57694323-57694750:57694340:57694369-57694750:+	12:58121661:T:C	427528	3.41061e-09	-1.77676	0.0256404
OS9;AF:chr12:57694132:57694323-57694750:57694340:57694369-57694750:+	12:58122923:C:T	428790	3.7826e-09	-1.78703	0.0284369
OS9;AF:chr12:57694132:57694323-57694750:57694340:57694369-57694750:+	12:58124488:C:T	430355	2.53887e-09	-1.80611	0.0190868
OS9;AF:chr12:57694132:57694323-57694750:57694340:57694369-57694750:+	12:58125339:A:C	431206	2.51413e-09	-1.81174	0.0189008
TSFM;AL:chr12:57793073-57796177:57797587:57793073-57802555:57802774:+	12:57794361:T:C	-8195	5.90316e-11	1.00115	0.00044379
TSFM;AL:chr12:57793073-57796177:57797587:57793073-57802555:57802774:+	12:57841815:G:A	39259	4.08075e-11	1.0031	0.000306784
TSFM;AL:chr12:57793073-57796177:57797587:57793073-57802555:57802774:+	12:57852968:C:T	50412	1.16253e-10	0.991456	0.00087397
TSFM;AL:chr12:57793073-57796177:57797587:57793073-57802555:57802774:+	12:57918051:G:A	115495	1.74257e-10	1.1689	0.00131003
TSFM;AL:chr12:57793073-57796177:57797587:57793073-57802555:57802774:+	12:57963607:T:A	161051	3.34851e-11	1.32758	0.000251735
TSFM;AL:chr12:57793073-57796177:57797587:57793073-57802555:57802774:+	12:57964820:T:C	162264	2.96394e-11	1.33359	0.000222824
TSFM;AL:chr12:57793073-57796177:57797587:57793073-57802555:57802774:+	12:57964921:T:C	162365	2.57687e-09	1.30391	0.0193725
TSFM;AL:chr12:57793073-57796177:57797587:57793073-57802555:57802774:+	12:57965215:T:C	162659	1.16784e-09	1.27798	0.00877962
TSFM;AL:chr12:57793073-57796177:57797587:57793073-57802555:57802774:+	12:57966717:T:C	164161	3.49997e-09	1.30436	0.0263122
TSFM;AL:chr12:57793073-57796177:57797587:57793073-57802555:57802774:+	12:57967187:A:G	164631	2.71884e-09	1.35037	0.0204398
TSFM;AL:chr12:57793073-57796177:57797587:57793073-57802555:57802774:+	12:57967920:C:T	165364	1.69585e-10	1.31535	0.00127491
TSFM;AL:chr12:57793073-57796177:57797587:57793073-57802555:57802774:+	12:57967942:G:C	165386	3.43764e-09	1.30636	0.0258436
TSFM;AL:chr12:57793073-57796177:57797587:57793073-57802555:57802774:+	12:57967996:A:C	165440	1.69585e-10	1.31535	0.00127491
TSFM;AL:chr12:57793073-57796177:57797587:57793073-57802555:57802774:+	12:57968476:C:G	165920	1.62363e-10	1.31751	0.00122062
TSFM;AL:chr12:57793073-57796177:57797587:57793073-57802555:57802774:+	12:57970080:A:G	167524	3.58703e-09	1.31061	0.0269667
TSFM;AL:chr12:57793073-57796177:57797587:57793073-57802555:57802774:+	12:57972153:A:C	169597	3.45239e-09	1.31451	0.0259545
TSFM;AL:chr12:57793073-57796177:57797587:57793073-57802555:57802774:+	12:57972689:C:T	170133	1.71815e-10	1.32512	0.00129168
TSFM;AL:chr12:57793073-57796177:57797587:57793073-57802555:57802774:+	12:57972941:A:T	170385	3.61351e-09	1.31552	0.0271658
TSFM;AL:chr12:57793073-57796177:57797587:57793073-57802555:57802774:+	12:57973697:G:A	171141	3.65204e-09	1.31559	0.0274554
TSFM;AL:chr12:57793073-57796177:57797587:57793073-57802555:57802774:+	12:57973949:T:G	171393	3.72393e-09	1.31586	0.0279959
TSFM;AL:chr12:57793073-57796177:57797587:57793073-57802555:57802774:+	12:57974963:G:A	172407	3.69766e-09	1.31817	0.0277984
TSFM;AL:chr12:57793073-57796177:57797587:57793073-57802555:57802774:+	12:57975272:C:T	172716	3.72602e-11	1.36664	0.000280116
TSFM;AL:chr12:57793073-57796177:57797587:57793073-57802555:57802774:+	12:57975642:T:C	173086	2.90566e-11	1.36983	0.000218443
TSFM;AL:chr12:57793073-57796177:57797587:57793073-57802555:57802774:+	12:57976150:C:A	173594	3.65275e-09	1.32036	0.0274608
TSFM;AL:chr12:57793073-57796177:57797587:57793073-57802555:57802774:+	12:57976340:C:G	173784	3.57689e-09	1.3209	0.0268905
TSFM;AL:chr12:57793073-57796177:57797587:57793073-57802555:57802774:+	12:57977281:T:G	174725	3.62555e-09	1.32198	0.0272563
TSFM;AL:chr12:57793073-57796177:57797587:57793073-57802555:57802774:+	12:57978942:C:T	176386	3.86592e-09	1.32431	0.0290633
TSFM;AL:chr12:57793073-57796177:57797587:57793073-57802555:57802774:+	12:57979043:T:C	176487	2.97015e-11	1.38224	0.000223291
TSFM;AL:chr12:57793073-57796177:57797587:57793073-57802555:57802774:+	12:57979103:C:T	176547	2.75511e-09	1.37651	0.0207125
TSFM;AL:chr12:57793073-57796177:57797587:57793073-57802555:57802774:+	12:57979293:T:C	176737	3.9289e-09	1.32549	0.0295368
TSFM;AL:chr12:57793073-57796177:57797587:57793073-57802555:57802774:+	12:57979463:C:G	176907	4.0248e-09	1.32525	0.0302578
TSFM;AL:chr12:57793073-57796177:57797587:57793073-57802555:57802774:+	12:57980301:T:C	177745	3.85977e-09	1.32781	0.0290171
TSFM;AL:chr12:57793073-57796177:57797587:57793073-57802555:57802774:+	12:57980370:G:A	177814	3.85977e-09	1.32781	0.0290171
TSFM;AL:chr12:57793073-57796177:57797587:57793073-57802555:57802774:+	12:57980858:A:C	178302	3.90169e-09	1.32788	0.0293322
TSFM;AL:chr12:57793073-57796177:57797587:57793073-57802555:57802774:+	12:57981121:T:C	178565	3.86218e-09	1.32898	0.0290352
TSFM;AL:chr12:57793073-57796177:57797587:57793073-57802555:57802774:+	12:57984226:G:T	181670	2.25006e-10	1.34644	0.00169156
TSFM;AL:chr12:57793073-57796177:57797587:57793073-57802555:57802774:+	12:57985441:T:C	182885	3.97188e-09	1.33719	0.0298599
TSFM;AL:chr12:57793073-57796177:57797587:57793073-57802555:57802774:+	12:57986474:T:C	183918	2.84026e-09	1.39376	0.0213526
TSFM;AL:chr12:57793073-57796177:57797587:57793073-57802555:57802774:+	12:57986510:C:T	183954	2.12594e-10	1.35271	0.00159825
TSFM;AL:chr12:57793073-57796177:57797587:57793073-57802555:57802774:+	12:57988314:T:G	185758	1.72249e-09	1.43024	0.0129494
TSFM;AL:chr12:57793073-57796177:57797587:57793073-57802555:57802774:+	12:57988758:T:C	186202	2.81881e-11	1.41392	0.000211913
TSFM;AL:chr12:57793073-57796177:57797587:57793073-57802555:57802774:+	12:57989772:A:T	187216	3.2598e-09	1.3639	0.0245066
TSFM;AL:chr12:57793073-57796177:57797587:57793073-57802555:57802774:+	12:57989797:G:A	187241	5.22731e-09	1.35321	0.039298
TSFM;AL:chr12:57793073-57796177:57797587:57793073-57802555:57802774:+	12:57990633:C:T	188077	3.09166e-09	1.35975	0.0232426
TSFM;AL:chr12:57793073-57796177:57797587:57793073-57802555:57802774:+	12:57991586:A:G	189030	2.61472e-09	1.37704	0.019657
TSFM;AL:chr12:57793073-57796177:57797587:57793073-57802555:57802774:+	12:57993043:T:C	190487	2.56408e-09	1.38431	0.0192763
TSFM;AL:chr12:57793073-57796177:57797587:57793073-57802555:57802774:+	12:57993204:A:G	190648	2.20148e-09	1.38229	0.0165504
TSFM;AL:chr12:57793073-57796177:57797587:57793073-57802555:57802774:+	12:57993617:T:C	191061	2.19503e-09	1.38375	0.0165019
TSFM;AL:chr12:57793073-57796177:57797587:57793073-57802555:57802774:+	12:57993914:T:A	191358	2.14443e-09	1.38671	0.0161215
TSFM;AL:chr12:57793073-57796177:57797587:57793073-57802555:57802774:+	12:57994449:G:C	191893	2.13211e-09	1.3881	0.0160288
TSFM;AL:chr12:57793073-57796177:57797587:57793073-57802555:57802774:+	12:57995489:T:C	192933	1.85529e-09	1.40439	0.0139478
TSFM;AL:chr12:57793073-57796177:57797587:57793073-57802555:57802774:+	12:57995669:T:C	193113	2.30454e-09	1.38847	0.0173251
TSFM;AL:chr12:57793073-57796177:57797587:57793073-57802555:57802774:+	12:57996428:T:G	193872	1.94056e-09	1.40476	0.0145888
TSFM;AL:chr12:57793073-57796177:57797587:57793073-57802555:57802774:+	12:57996527:C:G	193971	1.94056e-09	1.40476	0.0145888
TSFM;AL:chr12:57793073-57796177:57797587:57793073-57802555:57802774:+	12:57997179:T:C	194623	1.93888e-09	1.40719	0.0145762
TSFM;AL:chr12:57793073-57796177:57797587:57793073-57802555:57802774:+	12:57997311:A:G	194755	1.96523e-09	1.40714	0.0147743
TSFM;AL:chr12:57793073-57796177:57797587:57793073-57802555:57802774:+	12:57998278:T:C	195722	1.95579e-09	1.40928	0.0147033
TSFM;AL:chr12:57793073-57796177:57797587:57793073-57802555:57802774:+	12:57998838:G:T	196282	2.29607e-09	1.39597	0.0172615
TSFM;AL:chr12:57793073-57796177:57797587:57793073-57802555:57802774:+	12:57999720:T:C	197164	2.32821e-09	1.39719	0.0175031
TSFM;AL:chr12:57793073-57796177:57797587:57793073-57802555:57802774:+	12:58000803:C:G	198247	3.73134e-10	1.39454	0.00280516
TSFM;AL:chr12:57793073-57796177:57797587:57793073-57802555:57802774:+	12:58002890:C:T	200334	2.34879e-09	1.40402	0.0176578
TSFM;AL:chr12:57793073-57796177:57797587:57793073-57802555:57802774:+	12:58003190:A:G	200634	2.37849e-09	1.40535	0.0178811
TSFM;AL:chr12:57793073-57796177:57797587:57793073-57802555:57802774:+	12:58003934:C:T	201378	2.41384e-09	1.40621	0.0181468
TSFM;AL:chr12:57793073-57796177:57797587:57793073-57802555:57802774:+	12:58004075:T:A	201519	2.44158e-09	1.40629	0.0183554
TSFM;AL:chr12:57793073-57796177:57797587:57793073-57802555:57802774:+	12:58004582:C:A	202026	2.44628e-09	1.40751	0.0183907
TSFM;AL:chr12:57793073-57796177:57797587:57793073-57802555:57802774:+	12:58004910:A:G	202354	1.96439e-09	1.42575	0.014768
TSFM;AL:chr12:57793073-57796177:57797587:57793073-57802555:57802774:+	12:58005372:C:T	202816	2.33621e-09	1.40905	0.0175632
TSFM;AL:chr12:57793073-57796177:57797587:57793073-57802555:57802774:+	12:58005747:A:G	203191	1.2364e-10	1.47159	0.000929505
TSFM;AL:chr12:57793073-57796177:57797587:57793073-57802555:57802774:+	12:58007064:C:T	204508	2.4014e-09	1.41266	0.0180533
TSFM;AL:chr12:57793073-57796177:57797587:57793073-57802555:57802774:+	12:58007581:T:C	205025	2.37502e-09	1.41389	0.017855
TSFM;AL:chr12:57793073-57796177:57797587:57793073-57802555:57802774:+	12:58007699:C:T	205143	2.40259e-09	1.41397	0.0180623
TSFM;AL:chr12:57793073-57796177:57797587:57793073-57802555:57802774:+	12:58008682:G:C	206126	3.90897e-09	1.41591	0.029387
TSFM;AL:chr12:57793073-57796177:57797587:57793073-57802555:57802774:+	12:58009081:G:A	206525	4.00545e-09	1.41708	0.0301123
TSFM;AL:chr12:57793073-57796177:57797587:57793073-57802555:57802774:+	12:58009129:T:C	206573	3.99016e-09	1.41514	0.0299973
TSFM;AL:chr12:57793073-57796177:57797587:57793073-57802555:57802774:+	12:58009467:C:G	206911	3.29395e-09	1.43726	0.0247634
TSFM;AL:chr12:57793073-57796177:57797587:57793073-57802555:57802774:+	12:58009656:T:C	207100	2.95095e-09	1.44498	0.0221847
TSFM;AL:chr12:57793073-57796177:57797587:57793073-57802555:57802774:+	12:58009863:T:C	207307	2.95703e-09	1.44626	0.0222305
TSFM;AL:chr12:57793073-57796177:57797587:57793073-57802555:57802774:+	12:58009961:C:T	207405	6.07905e-10	1.42192	0.00457013
TSFM;AL:chr12:57793073-57796177:57797587:57793073-57802555:57802774:+	12:58009981:T:C	207425	6.07905e-10	1.42192	0.00457013
TSFM;AL:chr12:57793073-57796177:57797587:57793073-57802555:57802774:+	12:58010063:T:C	207507	2.06655e-10	1.5057	0.0015536
TSFM;AL:chr12:57793073-57796177:57797587:57793073-57802555:57802774:+	12:58011221:A:G	208665	1.20827e-10	1.49373	0.000908357
TSFM;AL:chr12:57793073-57796177:57797587:57793073-57802555:57802774:+	12:58020050:G:A	217494	2.01803e-10	1.53622	0.00151712
TSFM;AL:chr12:57793073-57796177:57797587:57793073-57802555:57802774:+	12:58022877:G:C	220321	1.28657e-10	1.54359	0.000967222
TSFM;AL:chr12:57793073-57796177:57797587:57793073-57802555:57802774:+	12:58030151:A:C	227595	2.99136e-10	1.61349	0.00224885
TSFM;AL:chr12:57793073-57796177:57797587:57793073-57802555:57802774:+	12:58034933:T:C	232377	3.01148e-10	1.63542	0.00226398
TSFM;AL:chr12:57793073-57796177:57797587:57793073-57802555:57802774:+	12:58043298:T:C	240742	7.62319e-10	1.50521	0.00573099
TSFM;AL:chr12:57793073-57796177:57797587:57793073-57802555:57802774:+	12:58053553:T:G	250997	1.37804e-10	1.6942	0.00103599
TSFM;AL:chr12:57793073-57796177:57797587:57793073-57802555:57802774:+	12:58054613:C:T	252057	5.64374e-10	1.55323	0.00424287
TSFM;AL:chr12:57793073-57796177:57797587:57793073-57802555:57802774:+	12:58059147:G:C	256591	1.37831e-10	1.72662	0.00103619
TSFM;AL:chr12:57793073-57796177:57797587:57793073-57802555:57802774:+	12:58060551:A:G	257995	8.72787e-10	1.55059	0.00656147
TSFM;AL:chr12:57793073-57796177:57797587:57793073-57802555:57802774:+	12:58071422:T:C	268866	1.47848e-10	1.79371	0.0011115
TSFM;AL:chr12:57793073-57796177:57797587:57793073-57802555:57802774:+	12:58074339:C:G	271783	1.34068e-10	1.80067	0.0010079
TSFM;AL:chr12:57793073-57796177:57797587:57793073-57802555:57802774:+	12:58074380:T:C	271824	1.34068e-10	1.80067	0.0010079
TSFM;AL:chr12:57793073-57796177:57797587:57793073-57802555:57802774:+	12:58075137:G:A	272581	1.45112e-10	1.79885	0.00109093
TSFM;AL:chr12:57793073-57796177:57797587:57793073-57802555:57802774:+	12:58077674:T:C	275118	4.62288e-10	1.69616	0.0034754
TSFM;AL:chr12:57793073-57796177:57797587:57793073-57802555:57802774:+	12:58077690:G:A	275134	4.94555e-10	1.71186	0.00371798
TSFM;AL:chr12:57793073-57796177:57797587:57793073-57802555:57802774:+	12:58079082:A:G	276526	1.63201e-10	1.84113	0.00122692
TSFM;AL:chr12:57793073-57796177:57797587:57793073-57807864:57808071:+	12:57794361:T:C	-13504	6.62556e-09	0.9499	0.0498098
TSFM;AL:chr12:57793073-57796177:57797587:57793073-57807864:57808071:+	12:57841815:G:A	33950	1.45378e-09	0.978749	0.0109293
TSFM;AL:chr12:57793073-57796177:57797587:57793073-57807864:57808071:+	12:57852968:C:T	45103	3.33359e-09	0.967818	0.0250614
TSFM;AL:chr12:57793073-57796177:57797587:57793073-57807864:57808071:+	12:57918051:G:A	110186	1.59234e-09	1.16886	0.0119709
TSFM;AL:chr12:57793073-57796177:57797587:57793073-57807864:57808071:+	12:57963607:T:A	155742	6.24066e-10	1.31413	0.00469162
TSFM;AL:chr12:57793073-57796177:57797587:57793073-57807864:57808071:+	12:57964820:T:C	156955	5.62389e-10	1.32011	0.00422795
TSFM;AL:chr12:57793073-57796177:57797587:57793073-57807864:57808071:+	12:57967920:C:T	160055	3.47766e-09	1.29189	0.0261445
TSFM;AL:chr12:57793073-57796177:57797587:57793073-57807864:57808071:+	12:57967996:A:C	160131	3.47766e-09	1.29189	0.0261445
TSFM;AL:chr12:57793073-57796177:57797587:57793073-57807864:57808071:+	12:57968476:C:G	160611	3.33507e-09	1.29418	0.0250725
TSFM;AL:chr12:57793073-57796177:57797587:57793073-57807864:57808071:+	12:57972689:C:T	164824	3.65163e-09	1.30035	0.0274523
TSFM;AL:chr12:57793073-57796177:57797587:57793073-57807864:57808071:+	12:57975272:C:T	167407	7.9015e-10	1.34871	0.00594021
TSFM;AL:chr12:57793073-57796177:57797587:57793073-57807864:57808071:+	12:57975642:T:C	167777	5.80541e-10	1.35465	0.00436441
TSFM;AL:chr12:57793073-57796177:57797587:57793073-57807864:57808071:+	12:57979043:T:C	171178	5.79973e-10	1.36746	0.00436014
TSFM;AL:chr12:57793073-57796177:57797587:57793073-57807864:57808071:+	12:57984226:G:T	176361	3.97748e-09	1.3255	0.029902
TSFM;AL:chr12:57793073-57796177:57797587:57793073-57807864:57808071:+	12:57986510:C:T	178645	3.67225e-09	1.33267	0.0276074
TSFM;AL:chr12:57793073-57796177:57797587:57793073-57807864:57808071:+	12:57988758:T:C	180893	7.01813e-10	1.39208	0.00527611
TSFM;AL:chr12:57793073-57796177:57797587:57793073-57807864:57808071:+	12:58005747:A:G	197882	1.44292e-09	1.46519	0.0108476
TSFM;AL:chr12:57793073-57796177:57797587:57793073-57807864:57808071:+	12:58010063:T:C	202198	5.52849e-09	1.46851	0.0415623
TSFM;AL:chr12:57793073-57796177:57797587:57793073-57807864:57808071:+	12:58011221:A:G	203356	1.44531e-09	1.48654	0.0108656
TSFM;AL:chr12:57793073-57796177:57797587:57793073-57807864:57808071:+	12:58020050:G:A	212185	5.77665e-09	1.49604	0.0434279
TSFM;AL:chr12:57793073-57796177:57797587:57793073-57807864:57808071:+	12:58022877:G:C	215012	1.47485e-09	1.53729	0.0110877
TSFM;AL:chr12:57793073-57796177:57797587:57793073-57807864:57808071:+	12:58030151:A:C	222286	2.84491e-09	1.60952	0.0213876
TSFM;AL:chr12:57793073-57796177:57797587:57793073-57807864:57808071:+	12:58034933:T:C	227068	2.86042e-09	1.63142	0.0215042
TSFM;AL:chr12:57793073-57796177:57797587:57793073-57807864:57808071:+	12:58053553:T:G	245688	1.58212e-09	1.68688	0.0118941
TSFM;AL:chr12:57793073-57796177:57797587:57793073-57807864:57808071:+	12:58059147:G:C	251282	1.60424e-09	1.71865	0.0120604
TSFM;AL:chr12:57793073-57796177:57797587:57793073-57807864:57808071:+	12:58071422:T:C	263557	1.68709e-09	1.78582	0.0126833
TSFM;AL:chr12:57793073-57796177:57797587:57793073-57807864:57808071:+	12:58074339:C:G	266474	1.75355e-09	1.78795	0.0131829
TSFM;AL:chr12:57793073-57796177:57797587:57793073-57807864:57808071:+	12:58074380:T:C	266515	1.75355e-09	1.78795	0.0131829
TSFM;AL:chr12:57793073-57796177:57797587:57793073-57807864:57808071:+	12:58075137:G:A	267272	1.84195e-09	1.78686	0.0138475
TSFM;AL:chr12:57793073-57796177:57797587:57793073-57807864:57808071:+	12:58079082:A:G	271217	1.86691e-09	1.83239	0.0140351
POLR3B;SE:chr12:106454711-106457138:106457296-106459251:+	12:107001328:A:G	544189	2.1723e-11	0.985826	0.00016331
SSH1;SE:chr12:108807827-108809693:108809758-108811260:-	12:109489882:A:T	680188	1.31337e-09	-0.930955	0.00987369
TMEM116;AF:chr12:112005303-112005602:112006259:112005303-112013002:112013185:-	12:112160517:G:A	147514	6.62367e-09	0.938886	0.0497956
RPL6;A5:chr12:112408656-112409411:112408656-112409493:-	12:112971608:C:T	562196	3.36819e-11	0.930447	0.000253215
OAS1;RI:chr12:112917547:112917700-112919389:112920294:+	12:112919637:G:A	1936	1.53872e-09	0.617824	0.0115678
RITA1;SE:chr12:113186021-113186185:113186316-113186683:+	12:114036093:T:C	849907	9.95029e-10	2.89633	0.00748046
RITA1;SE:chr12:113186021-113186185:113186316-113186683:+	12:114114717:A:G	928531	6.69994e-11	3.21311	0.00050369
RITA1;SE:chr12:113186021-113186185:113186316-113186683:+	12:114121561:T:C	935375	6.67795e-11	3.22205	0.000502037
RITA1;SE:chr12:113186021-113186185:113186316-113186683:+	12:114123784:G:A	937598	6.51108e-11	3.23003	0.000489492
RITA1;SE:chr12:113186021-113186185:113186316-113186683:+	12:114127658:A:G	941472	6.43273e-11	3.24134	0.000483602
RITA1;SE:chr12:113186021-113186185:113186316-113186683:+	12:114130011:C:G	943825	7.52491e-11	3.24704	0.00056571
RITA1;SE:chr12:113186021-113186185:113186316-113186683:+	12:114135985:T:C	949799	7.12676e-11	3.25105	0.000535778
RITA1;SE:chr12:113186021-113186185:113186316-113186683:+	12:114142271:G:A	956085	4.13179e-11	3.41738	0.000310621
RITA1;SE:chr12:113186021-113186185:113186316-113186683:+	12:114145199:T:C	959013	2.82335e-11	3.14858	0.000212255
PXN;RI:chr12:120215560:120215661-120216273:120216581:-	12:119486058:G:A	-729604	2.76386e-09	-1.90563	0.0207782
PXN;RI:chr12:120215560:120215661-120216273:120216581:-	12:119549718:G:A	-665944	4.01083e-09	-1.69724	0.0301527
PXN;RI:chr12:120215560:120215661-120216273:120216581:-	12:120468559:G:A	252897	4.65538e-10	-1.84661	0.00349984
PXN;MX:chr12:120224377-120224643:120224727-120265617:120224377-120264232:120264316-120265617:-	12:119865008:G:C	-359636	4.95691e-10	1.18643	0.00372652
PXN;MX:chr12:120224377-120224643:120224727-120265617:120224377-120264232:120264316-120265617:-	12:119870839:A:G	-353805	3.19399e-10	1.19376	0.00240119
PXN;MX:chr12:120224377-120224643:120224727-120265617:120224377-120264232:120264316-120265617:-	12:119874695:A:G	-349949	3.06099e-10	1.19212	0.0023012
PXN;SE:chr12:120224377-120226362:120227117-120248716:-	12:120224174:T:C	-2189	2.24544e-09	1.06138	0.0168808
PXN;SE:chr12:120224377-120226362:120227117-120248716:-	12:120249400:A:G	23037	5.58351e-10	1.14561	0.00419759
PXN;SE:chr12:120224377-120226362:120227117-120248716:-	12:120276538:T:C	50175	3.97021e-09	1.09332	0.0298474
PXN;SE:chr12:120224377-120226362:120227117-120248716:-	12:120289777:G:A	63414	4.81618e-09	1.08515	0.0362072
PXN;SE:chr12:120224377-120226362:120227117-120248716:-	12:120295869:T:C	69506	1.64814e-09	1.1175	0.0123904
PXN;SE:chr12:120224377-120226362:120227117-120248716:-	12:120297291:T:C	70928	8.87301e-10	1.14045	0.00667058
PXN;SE:chr12:120224377-120226362:120227117-120248716:-	12:120468559:G:A	242196	2.79447e-11	-1.90951	0.000210084
RNF10;MX:chr12:120566980-120571191:120571291-120575631:120566980-120574468:120574537-120575631:+	12:120665220:C:T	94028	4.29585e-11	-1.34342	0.000322955
RNF10;MX:chr12:120566980-120571191:120571291-120575631:120566980-120574468:120574537-120575631:+	12:120694088:C:T	122896	1.38133e-09	-1.11528	0.0103846
RNF10;MX:chr12:120566980-120571191:120571291-120575631:120566980-120574468:120574537-120575631:+	12:120694297:C:T	123105	6.81659e-10	-1.13455	0.0051246
RNF10;MX:chr12:120566980-120571191:120571291-120575631:120566980-120574468:120574537-120575631:+	12:120706341:C:G	135149	3.01878e-12	-1.2337	2.26947e-05
RNF10;MX:chr12:120566980-120571191:120571291-120575631:120566980-120574468:120574537-120575631:+	12:120707702:T:A	136510	3.55887e-10	-1.19765	0.0026755
RNF10;MX:chr12:120566980-120571191:120571291-120575631:120566980-120574468:120574537-120575631:+	12:120724611:G:T	153419	2.43893e-09	-1.00219	0.0183355
RNF10;MX:chr12:120566980-120571191:120571291-120575631:120566980-120574468:120574537-120575631:+	12:120734000:C:G	162808	1.89565e-09	-1.15	0.0142512
RNF10;MX:chr12:120566980-120571191:120571291-120575631:120566980-120574468:120574537-120575631:+	12:120735228:T:C	164036	3.81666e-11	-1.33028	0.00028693
RNF10;MX:chr12:120566980-120571191:120571291-120575631:120566980-120574468:120574537-120575631:+	12:120736129:A:G	164937	8.55544e-11	-1.30254	0.000643184
RNF10;MX:chr12:120566980-120571191:120571291-120575631:120566980-120574468:120574537-120575631:+	12:120737135:C:T	165943	9.75567e-11	-0.846122	0.000733415
CAMKK2;A3:chr12:121240869-121245140:121240542-121245140:-	12:120468559:G:A	-771984	3.10721e-09	-1.84554	0.0233595
RSRC2;RI:chr12:122518839:122519029-122521296:122521428:-	12:123417814:G:A	898784	4.64661e-11	0.981582	0.000349324
MTRFR;AF:chr12:123233449:123233531-123253647:123233582:123233894-123253647:+	12:123408387:G:T	174937	3.37099e-13	0.992011	2.53425e-06
MTRFR;AF:chr12:123233449:123233531-123253647:123248253:123248480-123253647:+	12:123408387:G:T	174937	3.41046e-12	0.959473	2.56393e-05
POLE;A3:chr12:132632508-132632664:132632437-132632664:-	12:131641745:G:A	-990693	1.51496e-09	1.24469	0.0113892
POLE;A3:chr12:132632508-132632664:132632437-132632664:-	12:131653247:T:G	-979191	3.81712e-09	1.22293	0.0286965
POLE;A3:chr12:132632508-132632664:132632437-132632664:-	12:131656091:A:G	-976347	8.08317e-10	1.25173	0.00607679
POLE;A3:chr12:132632508-132632664:132632437-132632664:-	12:131666088:T:C	-966350	9.65564e-10	1.17697	0.00725895
POLE;A3:chr12:132632508-132632664:132632437-132632664:-	12:131666905:A:C	-965533	6.53737e-09	1.20809	0.0491468
POLE;A3:chr12:132632508-132632664:132632437-132632664:-	12:131756684:A:G	-875754	5.7416e-09	1.09836	0.0431644
POLE;A3:chr12:132632508-132632664:132632437-132632664:-	12:132841203:A:G	208765	1.02538e-10	1.27141	0.000770863
POLE;A3:chr12:132632508-132632664:132632437-132632664:-	12:132856587:T:C	224149	3.58428e-10	0.877103	0.0026946
POLE;A3:chr12:132632508-132632664:132632440-132632664:-	12:131656091:A:G	-976350	4.68012e-09	1.19609	0.0351844
POLE;A3:chr12:132632508-132632664:132632440-132632664:-	12:131666088:T:C	-966353	5.5229e-09	1.12448	0.0415202
POLE;A3:chr12:132632508-132632664:132632440-132632664:-	12:131786568:T:C	-845873	3.85429e-09	0.98742	0.0289759
POLE;A3:chr12:132632508-132632664:132632440-132632664:-	12:132841203:A:G	208762	4.23789e-11	1.28319	0.000318597
POLE;A3:chr12:132632508-132632664:132632440-132632664:-	12:132856587:T:C	224146	1.96057e-09	0.840805	0.0147392
POLE;A5:chr12:132641851-132642177:132641851-132642198:-	12:131786568:T:C	-855610	1.41318e-11	0.971917	0.00010624
POLE;A5:chr12:132641851-132642177:132641851-132642198:-	12:131787680:A:G	-854498	3.44378e-10	1.29472	0.00258898
POLE;A5:chr12:132641851-132642177:132641851-132642198:-	12:132841203:A:G	199025	4.00894e-10	1.08543	0.00301385
POLE;SE:chr12:132643977-132648929:132649072-132649306:-	12:131786568:T:C	-862362	3.68006e-10	1.02196	0.00276661
POLE;SE:chr12:132643977-132648929:132649072-132649306:-	12:131787680:A:G	-861250	1.12135e-09	1.40969	0.00843012
POLE;SE:chr12:132643977-132648929:132649072-132649306:-	12:132841203:A:G	192273	2.78779e-11	1.27214	0.000209581
PSPC1;RI:chr13:19782386:19782791-19782917:19783123:-	13:19782801:T:A	9	1.73056e-10	1.19924	0.00130101
NUP58;AL:chr13:25338731-25339965:25342421:25338731-25349562:25349963:+	13:25247312:G:A	-102251	9.18467e-10	0.859506	0.00690488
HMGB1;AF:chr13:30463694-30464161:30464914:30463694-30465796:30466119:-	13:30480398:C:A	14601	4.47612e-09	-0.996511	0.0336507
USPL1;SE:chr13:30637857-30642628:30642757-30646932:+	13:30462544:A:G	-180085	4.0764e-10	0.978423	0.00306457
NAA16;SE:chr13:41328843-41331274:41331369-41336650:+	13:41376507:A:C	45232	5.86146e-09	0.782933	0.0440655
NAA16;A5:chr13:41362873-41367439:41362159-41367439:+	13:41376507:A:C	14347	4.23496e-10	0.697347	0.00318377
PHF11;AF:chr13:49495953:49496095-49506635:49496400:49496482-49506635:+	13:49506711:A:G	10757	1.37521e-09	0.831001	0.0103386
TFDP1;AF:chr13:113584733:113584888-113585774:113585273:113585427-113585774:+	13:112929945:C:T	-654789	2.11295e-09	-1.75157	0.0158848
NDRG2;A3:chr14:21018504-21018763:21018471-21018763:-	14:20790523:T:C	-227949	6.5934e-09	1.67209	0.0495681
NDRG2;A3:chr14:21018504-21018763:21018471-21018763:-	14:20791137:T:G	-227335	4.17354e-10	1.54441	0.0031376
NDRG2;A5:chr14:21018504-21018763:21018504-21018796:-	14:20770419:G:A	-248345	1.16678e-09	-2.02341	0.00877165
NDRG2;A5:chr14:21018504-21018763:21018504-21018796:-	14:20780797:C:T	-237967	2.67799e-09	1.3242	0.0201327
NDRG2;A5:chr14:21018504-21018763:21018504-21018796:-	14:20788764:A:T	-230000	2.41008e-09	1.38552	0.0181186
NDRG2;A5:chr14:21018504-21018763:21018504-21018796:-	14:20790523:T:C	-228241	1.06804e-09	1.67849	0.00802934
NDRG2;A5:chr14:21018504-21018763:21018504-21018796:-	14:20790856:T:C	-227908	2.44562e-09	1.67392	0.0183858
NDRG2;A5:chr14:21018504-21018763:21018504-21018796:-	14:20791219:T:C	-227545	2.50947e-09	1.74516	0.0188658
NDRG2;A5:chr14:21018504-21018763:21018504-21018796:-	14:20793144:C:G	-225620	2.54073e-09	-2.25158	0.0191008
RPGRIP1;SE:chr14:21317850-21318127:21318201-21320017:+	14:21835120:C:T	516992	1.75417e-09	1.28011	0.0131876
RPGRIP1;SE:chr14:21317850-21318127:21318201-21320017:+	14:21836280:T:C	518152	2.01561e-09	1.26064	0.015153
RPGRIP1;SE:chr14:21317850-21318127:21318201-21320017:+	14:21839396:A:C	521268	5.9197e-09	1.31236	0.0445033
RPGRIP1;SE:chr14:21317850-21318127:21318201-21320017:+	14:21839634:C:A	521506	3.71238e-09	1.69666	0.027909
METTL3;SE:chr14:21501129-21501728:21501824-21503173:-	14:20911101:G:C	-590628	5.22821e-09	-2.36357	0.0393048
METTL3;SE:chr14:21501129-21501728:21501824-21503173:-	14:20913072:A:G	-588657	5.60122e-09	-2.34437	0.042109
METTL3;SE:chr14:21501129-21501728:21501824-21503173:-	14:20914021:C:T	-587708	5.25749e-09	-2.33937	0.0395249
METTL3;SE:chr14:21501129-21501728:21501824-21503173:-	14:20919055:C:A	-582674	4.83257e-09	-2.29698	0.0363304
METTL3;SE:chr14:21501129-21501728:21501824-21503173:-	14:20924103:T:G	-577626	4.56426e-09	-2.27574	0.0343133
METTL3;SE:chr14:21501129-21501728:21501824-21503173:-	14:20926093:G:A	-575636	5.66935e-09	-2.25215	0.0426212
METTL3;SE:chr14:21501129-21501728:21501824-21503173:-	14:20930926:A:G	-570803	4.25699e-09	-2.25503	0.0320033
METTL3;SE:chr14:21501129-21501728:21501824-21503173:-	14:20952098:G:A	-549631	3.91268e-09	-2.16049	0.0294149
PRMT5;A3:chr14:22921056-22922176:22921053-22922176:-	14:22830077:T:C	-90977	1.24988e-12	1.11215	9.39639e-06
PRMT5;A5:chr14:22924183-22924270:22924183-22924306:-	14:22830077:T:C	-94194	7.257e-10	1.06152	0.00545569
HAUS4;RI:chr14:22956916:22956961-22957029:22957161:-	14:22830077:T:C	-126885	1.22228e-12	1.57033	9.18889e-06
RNF31;A3:chr14:24158011-24158142:24158011-24158167:+	14:24622507:T:C	464364	2.49299e-09	1.18384	0.0187419
IRF9;AF:chr14:24161234:24161338-24162144:24161695:24161890-24162144:+	14:24439060:C:T	277825	4.90139e-09	0.860054	0.0368478
IRF9;AF:chr14:24161234:24161338-24162144:24161711:24161890-24162144:+	14:24439060:C:T	277825	4.90139e-09	0.860054	0.0368478
IRF9;AF:chr14:24161234:24161338-24162144:24161721:24161890-24162144:+	14:24439060:C:T	277825	6.01126e-09	0.86068	0.0451916
IRF9;AF:chr14:24161234:24161338-24162144:24161730:24161890-24162144:+	14:24439060:C:T	277825	4.90139e-09	0.860054	0.0368478
IRF9;AF:chr14:24161234:24161338-24162144:24161753:24161890-24162144:+	14:24439060:C:T	277825	4.90139e-09	0.860054	0.0368478
IRF9;AF:chr14:24161265:24161338-24162144:24161680:24161890-24162144:+	14:24728017:T:C	566751	2.51572e-09	1.38721	0.0189128
IRF9;AF:chr14:24161265:24161338-24162144:24161680:24161890-24162144:+	14:24729039:T:C	567773	2.47179e-09	1.38805	0.0185825
IRF9;AF:chr14:24161265:24161338-24162144:24161680:24161890-24162144:+	14:24735811:G:T	574545	5.43928e-09	1.37826	0.0408916
IRF9;AF:chr14:24161265:24161338-24162144:24161680:24161890-24162144:+	14:24736867:T:C	575601	2.62996e-09	1.39214	0.0197716
IRF9;AF:chr14:24161265:24161338-24162144:24161680:24161890-24162144:+	14:24756768:T:A	595502	3.68984e-09	1.53598	0.0277396
IRF9;AF:chr14:24161265:24161338-24162144:24161680:24161890-24162144:+	14:24796855:A:G	635589	6.53382e-09	-1.43197	0.0491202
IRF9;AF:chr14:24161265:24161338-24162144:24161695:24161890-24162144:+	14:24654079:A:G	492813	4.1758e-09	1.27331	0.031393
IRF9;AF:chr14:24161265:24161338-24162144:24161695:24161890-24162144:+	14:24663316:A:G	502050	3.92879e-09	1.27847	0.029536
IRF9;AF:chr14:24161265:24161338-24162144:24161695:24161890-24162144:+	14:24725364:T:C	564098	4.67422e-09	1.38136	0.03514
IRF9;AF:chr14:24161265:24161338-24162144:24161695:24161890-24162144:+	14:24728017:T:C	566751	8.03718e-10	1.40625	0.00604222
IRF9;AF:chr14:24161265:24161338-24162144:24161695:24161890-24162144:+	14:24729039:T:C	567773	7.89005e-10	1.40709	0.00593161
IRF9;AF:chr14:24161265:24161338-24162144:24161695:24161890-24162144:+	14:24735145:A:G	573879	4.53596e-09	1.39321	0.0341006
IRF9;AF:chr14:24161265:24161338-24162144:24161695:24161890-24162144:+	14:24735811:G:T	574545	1.68878e-09	1.39981	0.012696
IRF9;AF:chr14:24161265:24161338-24162144:24161695:24161890-24162144:+	14:24736867:T:C	575601	8.28292e-10	1.41176	0.00622696
IRF9;AF:chr14:24161265:24161338-24162144:24161695:24161890-24162144:+	14:24756768:T:A	595502	1.10073e-09	1.56029	0.0082751
IRF9;AF:chr14:24161265:24161338-24162144:24161695:24161890-24162144:+	14:24761938:T:C	600672	5.30545e-09	1.28252	0.0398855
IRF9;AF:chr14:24161265:24161338-24162144:24161695:24161890-24162144:+	14:24796855:A:G	635589	2.16464e-09	-1.45273	0.0162734
IRF9;AF:chr14:24161265:24161338-24162144:24161695:24161890-24162144:+	14:24823972:T:C	662706	5.29139e-09	-1.46692	0.0397798
IRF9;AF:chr14:24161265:24161338-24162144:24161695:24161890-24162144:+	14:24831589:T:G	670323	4.33852e-09	-1.59986	0.0326163
IRF9;AF:chr14:24161265:24161338-24162144:24161711:24161890-24162144:+	14:24654079:A:G	492813	4.1758e-09	1.27331	0.031393
IRF9;AF:chr14:24161265:24161338-24162144:24161711:24161890-24162144:+	14:24663316:A:G	502050	3.92879e-09	1.27847	0.029536
IRF9;AF:chr14:24161265:24161338-24162144:24161711:24161890-24162144:+	14:24725364:T:C	564098	4.67422e-09	1.38136	0.03514
IRF9;AF:chr14:24161265:24161338-24162144:24161711:24161890-24162144:+	14:24728017:T:C	566751	8.03718e-10	1.40625	0.00604222
IRF9;AF:chr14:24161265:24161338-24162144:24161711:24161890-24162144:+	14:24729039:T:C	567773	7.89005e-10	1.40709	0.00593161
IRF9;AF:chr14:24161265:24161338-24162144:24161711:24161890-24162144:+	14:24735145:A:G	573879	4.53596e-09	1.39321	0.0341006
IRF9;AF:chr14:24161265:24161338-24162144:24161711:24161890-24162144:+	14:24735811:G:T	574545	1.68878e-09	1.39981	0.012696
IRF9;AF:chr14:24161265:24161338-24162144:24161711:24161890-24162144:+	14:24736867:T:C	575601	8.28292e-10	1.41176	0.00622696
IRF9;AF:chr14:24161265:24161338-24162144:24161711:24161890-24162144:+	14:24756768:T:A	595502	1.10073e-09	1.56029	0.0082751
IRF9;AF:chr14:24161265:24161338-24162144:24161711:24161890-24162144:+	14:24761938:T:C	600672	5.30545e-09	1.28252	0.0398855
IRF9;AF:chr14:24161265:24161338-24162144:24161711:24161890-24162144:+	14:24796855:A:G	635589	2.16464e-09	-1.45273	0.0162734
IRF9;AF:chr14:24161265:24161338-24162144:24161711:24161890-24162144:+	14:24823972:T:C	662706	5.29139e-09	-1.46692	0.0397798
IRF9;AF:chr14:24161265:24161338-24162144:24161711:24161890-24162144:+	14:24831589:T:G	670323	4.33852e-09	-1.59986	0.0326163
IRF9;AF:chr14:24161265:24161338-24162144:24161721:24161890-24162144:+	14:24728017:T:C	566751	2.58729e-09	1.38634	0.0194508
IRF9;AF:chr14:24161265:24161338-24162144:24161721:24161890-24162144:+	14:24729039:T:C	567773	2.54217e-09	1.38718	0.0191116
IRF9;AF:chr14:24161265:24161338-24162144:24161721:24161890-24162144:+	14:24735811:G:T	574545	5.43928e-09	1.37826	0.0408916
IRF9;AF:chr14:24161265:24161338-24162144:24161721:24161890-24162144:+	14:24736867:T:C	575601	2.70498e-09	1.39126	0.0203356
IRF9;AF:chr14:24161265:24161338-24162144:24161721:24161890-24162144:+	14:24796855:A:G	635589	6.53382e-09	-1.43197	0.0491202
IRF9;AF:chr14:24161265:24161338-24162144:24161730:24161890-24162144:+	14:24654079:A:G	492813	4.1758e-09	1.27331	0.031393
IRF9;AF:chr14:24161265:24161338-24162144:24161730:24161890-24162144:+	14:24663316:A:G	502050	3.92879e-09	1.27847	0.029536
IRF9;AF:chr14:24161265:24161338-24162144:24161730:24161890-24162144:+	14:24725364:T:C	564098	4.67422e-09	1.38136	0.03514
IRF9;AF:chr14:24161265:24161338-24162144:24161730:24161890-24162144:+	14:24728017:T:C	566751	8.03718e-10	1.40625	0.00604222
IRF9;AF:chr14:24161265:24161338-24162144:24161730:24161890-24162144:+	14:24729039:T:C	567773	7.89005e-10	1.40709	0.00593161
IRF9;AF:chr14:24161265:24161338-24162144:24161730:24161890-24162144:+	14:24735145:A:G	573879	4.53596e-09	1.39321	0.0341006
IRF9;AF:chr14:24161265:24161338-24162144:24161730:24161890-24162144:+	14:24735811:G:T	574545	1.68878e-09	1.39981	0.012696
IRF9;AF:chr14:24161265:24161338-24162144:24161730:24161890-24162144:+	14:24736867:T:C	575601	8.28292e-10	1.41176	0.00622696
IRF9;AF:chr14:24161265:24161338-24162144:24161730:24161890-24162144:+	14:24756768:T:A	595502	1.10073e-09	1.56029	0.0082751
IRF9;AF:chr14:24161265:24161338-24162144:24161730:24161890-24162144:+	14:24761938:T:C	600672	5.30545e-09	1.28252	0.0398855
IRF9;AF:chr14:24161265:24161338-24162144:24161730:24161890-24162144:+	14:24796855:A:G	635589	2.16464e-09	-1.45273	0.0162734
IRF9;AF:chr14:24161265:24161338-24162144:24161730:24161890-24162144:+	14:24823972:T:C	662706	5.29139e-09	-1.46692	0.0397798
IRF9;AF:chr14:24161265:24161338-24162144:24161730:24161890-24162144:+	14:24831589:T:G	670323	4.33852e-09	-1.59986	0.0326163
IRF9;AF:chr14:24161265:24161338-24162144:24161753:24161890-24162144:+	14:24654079:A:G	492813	4.1758e-09	1.27331	0.031393
IRF9;AF:chr14:24161265:24161338-24162144:24161753:24161890-24162144:+	14:24663316:A:G	502050	3.92879e-09	1.27847	0.029536
IRF9;AF:chr14:24161265:24161338-24162144:24161753:24161890-24162144:+	14:24725364:T:C	564098	4.67422e-09	1.38136	0.03514
IRF9;AF:chr14:24161265:24161338-24162144:24161753:24161890-24162144:+	14:24728017:T:C	566751	8.03718e-10	1.40625	0.00604222
IRF9;AF:chr14:24161265:24161338-24162144:24161753:24161890-24162144:+	14:24729039:T:C	567773	7.89005e-10	1.40709	0.00593161
IRF9;AF:chr14:24161265:24161338-24162144:24161753:24161890-24162144:+	14:24735145:A:G	573879	4.53596e-09	1.39321	0.0341006
IRF9;AF:chr14:24161265:24161338-24162144:24161753:24161890-24162144:+	14:24735811:G:T	574545	1.68878e-09	1.39981	0.012696
IRF9;AF:chr14:24161265:24161338-24162144:24161753:24161890-24162144:+	14:24736867:T:C	575601	8.28292e-10	1.41176	0.00622696
IRF9;AF:chr14:24161265:24161338-24162144:24161753:24161890-24162144:+	14:24756768:T:A	595502	1.10073e-09	1.56029	0.0082751
IRF9;AF:chr14:24161265:24161338-24162144:24161753:24161890-24162144:+	14:24761938:T:C	600672	5.30545e-09	1.28252	0.0398855
IRF9;AF:chr14:24161265:24161338-24162144:24161753:24161890-24162144:+	14:24796855:A:G	635589	2.16464e-09	-1.45273	0.0162734
IRF9;AF:chr14:24161265:24161338-24162144:24161753:24161890-24162144:+	14:24823972:T:C	662706	5.29139e-09	-1.46692	0.0397798
IRF9;AF:chr14:24161265:24161338-24162144:24161753:24161890-24162144:+	14:24831589:T:G	670323	4.33852e-09	-1.59986	0.0326163
IRF9;SE:chr14:24163959-24164063:24164134-24164614:+	14:24761938:T:C	597874	6.40447e-09	1.04344	0.0481477
IRF9;A3:chr14:24163959-24164063:24163959-24164614:+	14:24654079:A:G	490015	3.42723e-10	1.13008	0.00257653
IRF9;A3:chr14:24163959-24164063:24163959-24164614:+	14:24663316:A:G	499252	3.42889e-10	1.13304	0.00257778
IRF9;A3:chr14:24163959-24164063:24163959-24164614:+	14:24667465:A:C	503401	6.3526e-11	1.29127	0.000477578
IRF9;A3:chr14:24163959-24164063:24163959-24164614:+	14:24705294:T:A	541230	6.63576e-11	-1.30603	0.000498865
IRF9;A3:chr14:24163959-24164063:24163959-24164614:+	14:24725364:T:C	561300	8.87556e-10	1.20557	0.0066725
IRF9;A3:chr14:24163959-24164063:24163959-24164614:+	14:24728017:T:C	563953	6.57637e-09	1.12871	0.04944
IRF9;A3:chr14:24163959-24164063:24163959-24164614:+	14:24729039:T:C	564975	6.48603e-09	1.12932	0.0487609
IRF9;A3:chr14:24163959-24164063:24163959-24164614:+	14:24735145:A:G	571081	8.7765e-10	1.21534	0.00659802
IRF9;A3:chr14:24163959-24164063:24163959-24164614:+	14:24741353:T:C	577289	2.69401e-09	1.18427	0.0202531
IRF9;A3:chr14:24163959-24164063:24163959-24164614:+	14:24758305:G:A	594241	3.66912e-09	1.19362	0.0275838
IRF9;A3:chr14:24163959-24164063:24163959-24164614:+	14:24761938:T:C	597874	3.01896e-09	1.09304	0.022696
IRF9;A3:chr14:24163959-24164063:24163959-24164614:+	14:24765612:G:C	601548	3.90349e-09	1.19511	0.0293458
IRF9;A3:chr14:24163959-24164063:24163959-24164614:+	14:24766932:C:T	602868	3.76358e-09	1.19622	0.028294
IRF9;A3:chr14:24163959-24164063:24163959-24164614:+	14:24769488:T:C	605424	3.77869e-09	1.1963	0.0284076
IRF9;A3:chr14:24163959-24164063:24163959-24164614:+	14:24772792:A:C	608728	1.30459e-09	1.21431	0.00980769
IRF9;A3:chr14:24163959-24164063:24163959-24164614:+	14:24773612:G:A	609548	3.81016e-09	1.199	0.0286441
IRF9;A3:chr14:24163959-24164063:24163959-24164614:+	14:24774216:C:T	610152	3.93399e-09	1.19839	0.0295751
IRF9;A3:chr14:24163959-24164063:24163959-24164614:+	14:24777347:T:C	613283	3.65824e-09	1.20435	0.027502
IRF9;A3:chr14:24163959-24164063:24163959-24164614:+	14:24777939:C:A	613875	1.23945e-09	1.21763	0.00931798
IRF9;A3:chr14:24163959-24164063:24163959-24164614:+	14:24783827:A:G	619763	1.29164e-09	1.21719	0.00971033
IRF9;A3:chr14:24163959-24164063:24163959-24164614:+	14:24784137:C:T	620073	3.86247e-09	1.20152	0.0290374
IRF9;A3:chr14:24163959-24164063:24163959-24164614:+	14:24786740:G:A	622676	4.0061e-09	1.20142	0.0301172
IRF9;A3:chr14:24163959-24164063:24163959-24164614:+	14:24787763:C:T	623699	1.33906e-09	1.21772	0.0100668
IRF9;A3:chr14:24163959-24164063:24163959-24164614:+	14:24796855:A:G	632791	5.95895e-10	-1.25615	0.00447984
IRF9;A3:chr14:24163959-24164063:24163959-24164614:+	14:24819481:G:A	655417	4.99067e-09	-1.23835	0.037519
IRF9;A3:chr14:24163959-24164063:24163959-24164614:+	14:24823972:T:C	659908	1.35876e-09	-1.27239	0.0102149
IRF9;A3:chr14:24163959-24164063:24163959-24164614:+	14:24827320:C:T	663256	9.76122e-11	-1.40119	0.000733832
IRF9;A3:chr14:24163959-24164063:24163959-24164614:+	14:24831589:T:G	667525	1.03024e-09	-1.38947	0.00774517
IRF9;A3:chr14:24163959-24164063:24163959-24164614:+	14:24833627:T:C	669563	7.26308e-10	-1.25962	0.00546026
CHMP4A;A3:chr14:24211829-24213409:24211824-24213409:-	14:24654079:A:G	442254	3.89055e-11	1.0133	0.000292485
CHMP4A;A3:chr14:24211829-24213409:24211824-24213409:-	14:24654335:A:G	442510	1.13674e-09	0.913537	0.00854582
CHMP4A;A3:chr14:24211829-24213409:24211824-24213409:-	14:24657615:A:G	445790	1.14457e-09	0.915786	0.00860468
CHMP4A;A3:chr14:24211829-24213409:24211824-24213409:-	14:24663316:A:G	451491	4.09279e-11	1.01507	0.000307689
CHMP4A;A3:chr14:24211829-24213409:24211824-24213409:-	14:24667465:A:C	455640	2.48947e-09	1.03301	0.0187154
CHMP4A;A3:chr14:24211829-24213409:24211824-24213409:-	14:24705294:T:A	493469	2.5407e-09	-1.04516	0.0191006
CHMP4A;A3:chr14:24211829-24213409:24211824-24213409:-	14:24761938:T:C	550113	3.69152e-10	0.984181	0.00277522
CHMP4A;A3:chr14:24211829-24213409:24211824-24213409:-	14:24796462:C:T	584637	4.49072e-09	-1.06962	0.0337605
CHMP4A;A3:chr14:24211829-24213409:24211824-24213409:-	14:24796855:A:G	585030	3.0903e-09	-1.0439	0.0232324
CHMP4A;A3:chr14:24211829-24213409:24211824-24213409:-	14:24802314:T:C	590489	4.50559e-09	-1.25369	0.0338723
CHMP4A;A3:chr14:24211829-24213409:24211824-24213409:-	14:24804648:T:G	592823	6.69248e-10	-1.00861	0.00503129
CHMP4A;A3:chr14:24211829-24213409:24211824-24213409:-	14:24812492:T:C	600667	2.19273e-09	-1.12588	0.0164846
CHMP4A;A3:chr14:24211829-24213409:24211824-24213409:-	14:24813528:A:G	601703	2.66443e-09	-1.12739	0.0200307
CHMP4A;A3:chr14:24211829-24213409:24211824-24213409:-	14:24818018:C:T	606193	2.77857e-09	-1.13002	0.0208888
CHMP4A;A3:chr14:24211829-24213409:24211824-24213409:-	14:24819307:C:T	607482	2.3107e-09	-1.1302	0.0173715
CHMP4A;A3:chr14:24211829-24213409:24211824-24213409:-	14:24819442:T:A	607617	2.27897e-09	-1.13078	0.0171329
CHMP4A;A3:chr14:24211829-24213409:24211824-24213409:-	14:24819897:A:C	608072	2.25906e-09	-1.1311	0.0169832
CHMP4A;A3:chr14:24211829-24213409:24211824-24213409:-	14:24821401:G:T	609576	2.33387e-09	-1.13118	0.0175456
CHMP4A;A3:chr14:24211829-24213409:24211824-24213409:-	14:24823972:T:C	612147	6.48765e-09	-1.05745	0.0487731
CHMP4A;A3:chr14:24211829-24213409:24211824-24213409:-	14:24824181:T:C	612356	2.65098e-09	-1.13577	0.0199296
CHMP4A;A3:chr14:24211829-24213409:24211824-24213409:-	14:24827320:C:T	615495	2.35264e-09	-1.13117	0.0176867
CHMP4A;A3:chr14:24211829-24213409:24211824-24213409:-	14:24831589:T:G	619764	2.57858e-11	-1.2834	0.000193853
CHMP4A;A3:chr14:24211829-24213409:24211824-24213409:-	14:24832602:T:C	620777	4.97612e-09	-0.992851	0.0374096
CHMP4A;A3:chr14:24211829-24213409:24211824-24213409:-	14:24833627:T:C	621802	4.19796e-11	-1.14525	0.000315596
CHMP4A;A3:chr14:24211829-24213409:24211824-24213409:-	14:24837039:T:C	625214	5.09577e-09	-0.995355	0.0383091
GMPR2;A5:chr14:24233598-24235737:24233586-24235737:+	14:24667465:A:C	433878	5.20293e-09	0.968901	0.0391147
GMPR2;A5:chr14:24233598-24235737:24233586-24235737:+	14:24705294:T:A	471707	5.70454e-09	-0.978615	0.0428858
GMPR2;A5:chr14:24233598-24235737:24233586-24235737:+	14:24725364:T:C	491777	1.39324e-10	1.02739	0.00104741
GMPR2;A5:chr14:24233598-24235737:24233586-24235737:+	14:24728017:T:C	494430	9.49135e-10	0.968336	0.00713544
GMPR2;A5:chr14:24233598-24235737:24233586-24235737:+	14:24729039:T:C	495452	9.3606e-10	0.968821	0.00703714
GMPR2;A5:chr14:24233598-24235737:24233586-24235737:+	14:24735145:A:G	501558	1.44281e-10	1.0348	0.00108468
GMPR2;A5:chr14:24233598-24235737:24233586-24235737:+	14:24735811:G:T	502224	1.086e-09	0.976519	0.00816436
GMPR2;A5:chr14:24233598-24235737:24233586-24235737:+	14:24736867:T:C	503280	9.16426e-10	0.973462	0.00688954
GMPR2;A5:chr14:24233598-24235737:24233586-24235737:+	14:24741353:T:C	507766	3.88357e-10	1.01358	0.0029196
GMPR2;A5:chr14:24233598-24235737:24233586-24235737:+	14:24758305:G:A	524718	4.28391e-10	1.02678	0.00322057
GMPR2;A5:chr14:24233598-24235737:24233586-24235737:+	14:24765612:G:C	532025	4.56454e-10	1.02821	0.00343154
GMPR2;A5:chr14:24233598-24235737:24233586-24235737:+	14:24766559:T:C	532972	3.72935e-10	1.12919	0.00280366
GMPR2;A5:chr14:24233598-24235737:24233586-24235737:+	14:24766932:C:T	533345	4.74242e-10	1.02751	0.00356527
GMPR2;A5:chr14:24233598-24235737:24233586-24235737:+	14:24769488:T:C	535901	4.74553e-10	1.02766	0.00356761
GMPR2;A5:chr14:24233598-24235737:24233586-24235737:+	14:24772792:A:C	539205	2.32709e-10	1.03319	0.00174947
GMPR2;A5:chr14:24233598-24235737:24233586-24235737:+	14:24773612:G:A	540025	4.71659e-10	1.0303	0.00354585
GMPR2;A5:chr14:24233598-24235737:24233586-24235737:+	14:24774216:C:T	540629	4.64384e-10	1.03086	0.00349116
GMPR2;A5:chr14:24233598-24235737:24233586-24235737:+	14:24777347:T:C	543760	3.89527e-10	1.03791	0.0029284
GMPR2;A5:chr14:24233598-24235737:24233586-24235737:+	14:24777939:C:A	544352	2.49096e-10	1.0335	0.00187266
GMPR2;A5:chr14:24233598-24235737:24233586-24235737:+	14:24783827:A:G	550240	2.51995e-10	1.03382	0.00189446
GMPR2;A5:chr14:24233598-24235737:24233586-24235737:+	14:24784137:C:T	550550	5.20351e-10	1.03074	0.00391191
GMPR2;A5:chr14:24233598-24235737:24233586-24235737:+	14:24786740:G:A	553153	5.09942e-10	1.03194	0.00383366
GMPR2;A5:chr14:24233598-24235737:24233586-24235737:+	14:24787763:C:T	554176	2.52664e-10	1.03502	0.00189949
GMPR2;A5:chr14:24233598-24235737:24233586-24235737:+	14:24827320:C:T	593733	3.65856e-09	-1.06834	0.0275044
RABGGTA;A3:chr14:24269694-24269953:24269551-24269953:-	14:24575506:C:T	305954	5.09328e-09	0.924944	0.0382904
RABGGTA;A3:chr14:24269694-24269953:24269551-24269953:-	14:24576383:A:G	306831	1.68811e-13	1.16281	1.26909e-06
RABGGTA;A3:chr14:24269694-24269953:24269551-24269953:-	14:24580397:A:G	310845	2.30552e-09	0.936767	0.0173325
RABGGTA;A3:chr14:24269694-24269953:24269551-24269953:-	14:24585873:A:G	316321	9.75326e-13	1.13233	7.33234e-06
RABGGTA;A3:chr14:24269694-24269953:24269551-24269953:-	14:24588064:G:T	318512	1.26607e-14	1.15126	9.5181e-08
RABGGTA;A3:chr14:24269694-24269953:24269551-24269953:-	14:24600937:A:G	331385	5.87455e-13	1.06999	4.41639e-06
RABGGTA;A3:chr14:24269694-24269953:24269551-24269953:-	14:24601297:A:G	331745	6.44342e-13	1.06507	4.84405e-06
RABGGTA;A3:chr14:24269694-24269953:24269551-24269953:-	14:24609708:A:C	340156	1.80083e-12	0.910551	1.35383e-05
RABGGTA;A3:chr14:24269694-24269953:24269551-24269953:-	14:24616684:T:G	347132	2.65001e-11	0.969078	0.000199223
RABGGTA;A3:chr14:24269694-24269953:24269551-24269953:-	14:24622427:A:T	352875	8.75004e-11	0.975687	0.000657813
RABGGTA;A3:chr14:24269694-24269953:24269551-24269953:-	14:24622507:T:C	352955	1.11097e-12	1.0064	8.35208e-06
RABGGTA;A3:chr14:24269694-24269953:24269551-24269953:-	14:24877316:T:C	607764	3.02788e-09	-1.36662	0.0227631
RABGGTA;A3:chr14:24269694-24269953:24269551-24269953:-	14:24889134:T:G	619582	6.0357e-12	-1.72245	4.53754e-05
RABGGTA;A3:chr14:24269694-24269953:24269551-24269953:-	14:24896398:T:C	626846	7.16945e-12	-1.73191	5.38987e-05
RABGGTA;A3:chr14:24269694-24269953:24269551-24269953:-	14:24904628:T:A	635076	1.81517e-12	-1.60656	1.36461e-05
RABGGTA;A3:chr14:24269694-24269953:24269551-24269953:-	14:24905256:C:A	635704	6.46449e-14	-1.72558	4.85989e-07
RABGGTA;A3:chr14:24269694-24269953:24269551-24269953:-	14:24908639:C:G	639087	9.28053e-13	-1.63636	6.97695e-06
RABGGTA;A3:chr14:24269694-24269953:24269551-24269953:-	14:24913492:C:A	643940	8.00159e-10	-1.35127	0.00601546
RABGGTA;A3:chr14:24269694-24269953:24269551-24269953:-	14:24914167:G:C	644615	1.15164e-11	-1.56149	8.65783e-05
RABGGTA;A3:chr14:24269694-24269953:24269551-24269953:-	14:24914366:A:G	644814	1.14873e-11	-1.56195	8.63596e-05
RABGGTA;A3:chr14:24269694-24269953:24269551-24269953:-	14:24914862:T:C	645310	7.72904e-14	-1.74099	5.81056e-07
RABGGTA;A3:chr14:24269694-24269953:24269551-24269953:-	14:24915348:T:C	645796	1.14459e-11	-1.56583	8.60483e-05
RABGGTA;A3:chr14:24269694-24269953:24269551-24269953:-	14:24918152:G:T	648600	1.31387e-11	-1.56075	9.87745e-05
RABGGTA;A3:chr14:24269694-24269953:24269551-24269953:-	14:24918793:T:A	649241	7.91967e-13	-1.67227	5.95387e-06
RABGGTA;A3:chr14:24269694-24269953:24269551-24269953:-	14:24920747:C:T	651195	1.27125e-11	-1.57159	9.55704e-05
RABGGTA;A3:chr14:24269694-24269953:24269551-24269953:-	14:24924975:C:T	655423	1.41752e-11	-1.57053	0.000106567
RABGGTA;A3:chr14:24269694-24269953:24269551-24269953:-	14:24926147:C:T	656595	7.91209e-12	-1.59807	5.94818e-05
RABGGTA;A3:chr14:24269694-24269953:24269551-24269953:-	14:24926962:T:C	657410	4.01766e-10	-1.40051	0.00302041
RABGGTA;A3:chr14:24269694-24269953:24269551-24269953:-	14:24927217:T:C	657665	4.01766e-10	-1.40051	0.00302041
RABGGTA;A3:chr14:24269694-24269953:24269551-24269953:-	14:24927219:A:G	657667	4.01766e-10	-1.40051	0.00302041
RABGGTA;A3:chr14:24269694-24269953:24269551-24269953:-	14:24927652:G:A	658100	4.02771e-10	-1.40052	0.00302796
RABGGTA;A3:chr14:24269694-24269953:24269551-24269953:-	14:24927936:C:G	658384	4.03545e-10	-1.40072	0.00303378
RABGGTA;A3:chr14:24269694-24269953:24269551-24269953:-	14:24928015:G:A	658463	7.90346e-12	-1.60629	5.94169e-05
RABGGTA;A3:chr14:24269694-24269953:24269551-24269953:-	14:24928775:T:C	659223	3.54071e-10	-1.37723	0.00266185
RABGGTA;A3:chr14:24269694-24269953:24269551-24269953:-	14:24929020:G:A	659468	3.54071e-10	-1.37723	0.00266185
RABGGTA;A3:chr14:24269694-24269953:24269551-24269953:-	14:24929225:G:A	659673	3.54071e-10	-1.37723	0.00266185
RABGGTA;A3:chr14:24269694-24269953:24269551-24269953:-	14:24929365:C:T	659813	1.89916e-09	-1.30581	0.0142776
RABGGTA;A3:chr14:24269694-24269953:24269551-24269953:-	14:24929520:C:T	659968	3.547e-10	-1.37728	0.00266657
RABGGTA;A3:chr14:24269694-24269953:24269551-24269953:-	14:24929611:C:T	660059	3.547e-10	-1.37728	0.00266657
RABGGTA;A3:chr14:24269694-24269953:24269551-24269953:-	14:24930218:T:C	660666	3.55179e-10	-1.37735	0.00267018
RABGGTA;A3:chr14:24269694-24269953:24269551-24269953:-	14:24930631:C:T	661079	2.99608e-10	-1.3806	0.0022524
RABGGTA;A3:chr14:24269694-24269953:24269551-24269953:-	14:24930802:C:T	661250	2.71657e-10	-1.38518	0.00204227
RABGGTA;A3:chr14:24269694-24269953:24269551-24269953:-	14:24930939:A:G	661387	2.9577e-10	-1.37908	0.00222355
RABGGTA;A3:chr14:24269694-24269953:24269551-24269953:-	14:24931538:G:T	661986	2.83119e-10	-1.38397	0.00212844
RABGGTA;A3:chr14:24269694-24269953:24269551-24269953:-	14:24931903:C:A	662351	1.25745e-09	1.31456	0.0094533
RABGGTA;A3:chr14:24269694-24269953:24269551-24269953:-	14:24932589:G:A	663037	9.05335e-11	-1.47077	0.000680616
RABGGTA;A3:chr14:24269694-24269953:24269551-24269953:-	14:24932828:T:C	663276	1.10041e-10	-1.46753	0.00082727
RABGGTA;A3:chr14:24269694-24269953:24269551-24269953:-	14:24933075:C:T	663523	5.8332e-10	1.35322	0.0043853
RABGGTA;A3:chr14:24269694-24269953:24269551-24269953:-	14:24933205:A:G	663653	1.19337e-10	-1.46468	0.000897155
RABGGTA;A3:chr14:24269694-24269953:24269551-24269953:-	14:24934021:C:A	664469	1.15214e-10	-1.46902	0.000866159
RABGGTA;A3:chr14:24269694-24269953:24269551-24269953:-	14:24934605:C:A	665053	1.15382e-10	-1.4691	0.000867422
RABGGTA;A3:chr14:24269694-24269953:24269551-24269953:-	14:24936329:A:G	666777	3.44621e-10	-1.42482	0.0025908
RABGGTA;A3:chr14:24269694-24269953:24269551-24269953:-	14:24938886:C:T	669334	1.07526e-10	-1.48087	0.000808362
RABGGTA;A3:chr14:24269694-24269953:24269551-24269953:-	14:24943268:C:T	673716	1.0127e-13	-1.79841	7.61331e-07
RABGGTA;A3:chr14:24269694-24269953:24269551-24269953:-	14:24951209:T:C	681657	3.27163e-11	-1.54978	0.000245956
RABGGTA;A3:chr14:24269694-24269953:24269551-24269953:-	14:24953898:A:G	684346	4.40922e-11	-1.56151	0.000331478
RABGGTA;A3:chr14:24269694-24269953:24269551-24269953:-	14:24953949:G:A	684397	9.04666e-11	-1.67217	0.000680113
RABGGTA;A3:chr14:24269694-24269953:24269551-24269953:-	14:24984126:G:C	714574	1.23596e-13	-1.89671	9.29174e-07
RABGGTA;SE:chr14:24270947-24271113:24271169-24271487:-	14:24905256:C:A	634142	3.77027e-09	-1.95634	0.0283443
RABGGTA;SE:chr14:24270947-24271113:24271169-24271487:-	14:24914862:T:C	643748	5.3293e-09	-1.96242	0.0400648
DHRS1;SE:chr14:24292330-24292652:24292784-24296509:-	14:24667465:A:C	374812	5.1934e-12	1.62213	3.90431e-05
DHRS1;SE:chr14:24292330-24292652:24292784-24296509:-	14:24705294:T:A	412641	5.26108e-12	-1.64162	3.95519e-05
DHRS1;SE:chr14:24292330-24292652:24292784-24296509:-	14:24725364:T:C	432711	2.20226e-12	1.61517	1.65562e-05
DHRS1;SE:chr14:24292330-24292652:24292784-24296509:-	14:24728017:T:C	435364	2.76366e-12	1.57617	2.07767e-05
DHRS1;SE:chr14:24292330-24292652:24292784-24296509:-	14:24729039:T:C	436386	2.82646e-12	1.57596	2.12488e-05
DHRS1;SE:chr14:24292330-24292652:24292784-24296509:-	14:24735145:A:G	442492	2.02542e-12	1.62992	1.52268e-05
DHRS1;SE:chr14:24292330-24292652:24292784-24296509:-	14:24735811:G:T	443158	7.57841e-12	1.56916	5.69732e-05
DHRS1;SE:chr14:24292330-24292652:24292784-24296509:-	14:24736867:T:C	444214	5.19015e-12	1.56802	3.90187e-05
DHRS1;SE:chr14:24292330-24292652:24292784-24296509:-	14:24739992:C:T	447339	3.54908e-12	1.77646	2.66814e-05
DHRS1;SE:chr14:24292330-24292652:24292784-24296509:-	14:24741353:T:C	448700	3.87166e-12	1.6115	2.91065e-05
DHRS1;SE:chr14:24292330-24292652:24292784-24296509:-	14:24741503:C:T	448850	3.59679e-12	1.77651	2.70401e-05
DHRS1;SE:chr14:24292330-24292652:24292784-24296509:-	14:24741880:A:G	449227	4.01588e-12	1.78746	3.01907e-05
DHRS1;SE:chr14:24292330-24292652:24292784-24296509:-	14:24748876:G:A	456223	3.35531e-13	1.88609	2.52247e-06
DHRS1;SE:chr14:24292330-24292652:24292784-24296509:-	14:24749453:A:G	456800	3.6012e-13	1.88375	2.70732e-06
DHRS1;SE:chr14:24292330-24292652:24292784-24296509:-	14:24753926:T:G	461273	3.47857e-12	1.80867	2.61513e-05
DHRS1;SE:chr14:24292330-24292652:24292784-24296509:-	14:24754355:A:T	461702	3.47857e-12	1.80867	2.61513e-05
DHRS1;SE:chr14:24292330-24292652:24292784-24296509:-	14:24758305:G:A	465652	4.78339e-12	1.63033	3.59607e-05
DHRS1;SE:chr14:24292330-24292652:24292784-24296509:-	14:24765612:G:C	472959	4.52155e-12	1.63612	3.39922e-05
DHRS1;SE:chr14:24292330-24292652:24292784-24296509:-	14:24766559:T:C	473906	2.17527e-11	1.74447	0.000163533
DHRS1;SE:chr14:24292330-24292652:24292784-24296509:-	14:24766932:C:T	474279	4.63974e-12	1.63561	3.48808e-05
DHRS1;SE:chr14:24292330-24292652:24292784-24296509:-	14:24769488:T:C	476835	4.43381e-12	1.63702	3.33326e-05
DHRS1;SE:chr14:24292330-24292652:24292784-24296509:-	14:24772792:A:C	480139	1.24953e-12	1.65407	9.39376e-06
DHRS1;SE:chr14:24292330-24292652:24292784-24296509:-	14:24773612:G:A	480959	4.56506e-12	1.64029	3.43193e-05
DHRS1;SE:chr14:24292330-24292652:24292784-24296509:-	14:24774216:C:T	481563	4.6699e-12	1.64008	3.51075e-05
DHRS1;SE:chr14:24292330-24292652:24292784-24296509:-	14:24777347:T:C	484694	3.36969e-12	1.65382	2.53328e-05
DHRS1;SE:chr14:24292330-24292652:24292784-24296509:-	14:24777939:C:A	485286	1.3588e-12	1.65473	1.02152e-05
DHRS1;SE:chr14:24292330-24292652:24292784-24296509:-	14:24783827:A:G	491174	1.29031e-12	1.65686	9.70033e-06
DHRS1;SE:chr14:24292330-24292652:24292784-24296509:-	14:24784137:C:T	491484	4.72458e-12	1.64337	3.55186e-05
DHRS1;SE:chr14:24292330-24292652:24292784-24296509:-	14:24786740:G:A	494087	4.51467e-12	1.64578	3.39405e-05
DHRS1;SE:chr14:24292330-24292652:24292784-24296509:-	14:24787763:C:T	495110	1.29736e-12	1.65874	9.75333e-06
DHRS1;SE:chr14:24292330-24292652:24292784-24296509:-	14:24796855:A:G	504202	9.54484e-12	-1.63134	7.17565e-05
DHRS1;SE:chr14:24292330-24292652:24292784-24296509:-	14:24819481:G:A	526828	7.7601e-11	-1.62543	0.000583391
DHRS1;SE:chr14:24292330-24292652:24292784-24296509:-	14:24823972:T:C	531319	2.35745e-11	-1.65627	0.000177229
DHRS1;SE:chr14:24292330-24292652:24292784-24296509:-	14:24827320:C:T	534667	8.82203e-12	-1.75912	6.63225e-05
DHRS1;SE:chr14:24292330-24292652:24292784-24296509:-	14:24915439:C:T	622786	1.68057e-09	-2.06199	0.0126342
DHRS1;SE:chr14:24292330-24292652:24292784-24296509:-	14:24933566:T:G	640913	2.06688e-11	2.22262	0.000155385
DHRS1;SE:chr14:24292330-24292652:24292784-24296509:-	14:24937712:A:G	645059	1.55211e-11	2.234	0.000116685
DHRS1;SE:chr14:24292330-24292652:24292784-24296509:-	14:24939899:T:C	647246	1.64608e-11	2.23367	0.00012375
DHRS1;SE:chr14:24292330-24292652:24292784-24296509:-	14:24944942:C:T	652289	1.04645e-12	2.35494	7.86703e-06
DHRS1;SE:chr14:24292330-24292652:24292784-24296509:-	14:24945133:T:C	652480	1.16992e-12	2.35176	8.79526e-06
DHRS1;SE:chr14:24292330-24292652:24292784-24296509:-	14:24949461:A:G	656808	1.2363e-12	2.3578	9.29429e-06
DHRS1;SE:chr14:24292330-24292652:24292784-24296509:-	14:24949739:T:C	657086	1.25279e-12	2.35798	9.41826e-06
DHRS1;SE:chr14:24292330-24292652:24292784-24296509:-	14:24950635:A:C	657982	1.42262e-11	2.25295	0.00010695
DHRS1;SE:chr14:24292330-24292652:24292784-24296509:-	14:24951643:T:G	658990	2.39923e-11	2.08939	0.00018037
DHRS1;SE:chr14:24292330-24292652:24292784-24296509:-	14:24955271:A:G	662618	4.89078e-11	-2.2722	0.000367681
DHRS1;SE:chr14:24292330-24292652:24292784-24296509:-	14:24955487:G:T	662834	9.31788e-10	2.15673	0.00700502
LTB4R;A5:chr14:24311804-24315637:24311558-24315637:+	14:24576383:A:G	264824	3.43499e-10	1.58837	0.00258237
LTB4R;A5:chr14:24311804-24315637:24311558-24315637:+	14:24585873:A:G	274314	5.30952e-10	1.57087	0.00399161
LTB4R;A5:chr14:24311804-24315637:24311558-24315637:+	14:24588064:G:T	276505	8.25642e-13	1.68512	6.20704e-06
LTB4R;A5:chr14:24311804-24315637:24311558-24315637:+	14:24600937:A:G	289378	4.23648e-12	1.60575	3.18491e-05
LTB4R;A5:chr14:24311804-24315637:24311558-24315637:+	14:24601297:A:G	289738	3.91052e-12	1.60243	2.93986e-05
LTB4R;A5:chr14:24311804-24315637:24311558-24315637:+	14:24609708:A:C	298149	1.3587e-13	1.45861	1.02145e-06
LTB4R;A5:chr14:24311804-24315637:24311558-24315637:+	14:24616684:T:G	305125	1.33296e-11	1.51477	0.00010021
LTB4R;A5:chr14:24311804-24315637:24311558-24315637:+	14:24622427:A:T	310868	4.55573e-11	1.52537	0.000342492
LTB4R;A5:chr14:24311804-24315637:24311558-24315637:+	14:24622507:T:C	310948	2.23853e-14	1.63746	1.68289e-07
LTB4R;A5:chr14:24311804-24315637:24311558-24315637:+	14:24667465:A:C	355906	3.59095e-10	1.37263	0.00269962
LTB4R;A5:chr14:24311804-24315637:24311558-24315637:+	14:24705294:T:A	393735	4.76018e-10	-1.38158	0.00357862
LTB4R;A5:chr14:24311804-24315637:24311558-24315637:+	14:24725364:T:C	413805	1.14535e-10	1.37881	0.000861055
LTB4R;A5:chr14:24311804-24315637:24311558-24315637:+	14:24728017:T:C	416458	1.76281e-10	1.33923	0.00132525
LTB4R;A5:chr14:24311804-24315637:24311558-24315637:+	14:24729039:T:C	417480	1.7313e-10	1.33997	0.00130156
LTB4R;A5:chr14:24311804-24315637:24311558-24315637:+	14:24735145:A:G	423586	1.25918e-10	1.3872	0.00094663
LTB4R;A5:chr14:24311804-24315637:24311558-24315637:+	14:24735811:G:T	424252	2.65928e-10	1.34371	0.0019992
LTB4R;A5:chr14:24311804-24315637:24311558-24315637:+	14:24736867:T:C	425308	1.8986e-10	1.34342	0.00142734
LTB4R;A5:chr14:24311804-24315637:24311558-24315637:+	14:24741353:T:C	429794	4.4649e-10	1.35152	0.00335664
LTB4R;A5:chr14:24311804-24315637:24311558-24315637:+	14:24758305:G:A	446746	6.26997e-10	1.36236	0.00471366
LTB4R;A5:chr14:24311804-24315637:24311558-24315637:+	14:24765612:G:C	454053	6.76704e-10	1.36386	0.00508735
LTB4R;A5:chr14:24311804-24315637:24311558-24315637:+	14:24766559:T:C	455000	5.82366e-09	1.42238	0.0437813
LTB4R;A5:chr14:24311804-24315637:24311558-24315637:+	14:24766932:C:T	455373	7.07387e-10	1.36273	0.00531802
LTB4R;A5:chr14:24311804-24315637:24311558-24315637:+	14:24769488:T:C	457929	7.11862e-10	1.36276	0.00535166
LTB4R;A5:chr14:24311804-24315637:24311558-24315637:+	14:24772792:A:C	461233	2.87193e-10	1.37587	0.00215907
LTB4R;A5:chr14:24311804-24315637:24311558-24315637:+	14:24773612:G:A	462053	7.32075e-10	1.36531	0.00550362
LTB4R;A5:chr14:24311804-24315637:24311558-24315637:+	14:24774216:C:T	462657	7.52358e-10	1.36485	0.0056561
LTB4R;A5:chr14:24311804-24315637:24311558-24315637:+	14:24777347:T:C	465788	7.22414e-10	1.3705	0.00543099
LTB4R;A5:chr14:24311804-24315637:24311558-24315637:+	14:24777939:C:A	466380	2.87985e-10	1.37803	0.00216502
LTB4R;A5:chr14:24311804-24315637:24311558-24315637:+	14:24783827:A:G	472268	2.99801e-10	1.37767	0.00225385
LTB4R;A5:chr14:24311804-24315637:24311558-24315637:+	14:24784137:C:T	472578	7.80925e-10	1.36677	0.00587086
LTB4R;A5:chr14:24311804-24315637:24311558-24315637:+	14:24786740:G:A	475181	8.10323e-10	1.36676	0.00609187
LTB4R;A5:chr14:24311804-24315637:24311558-24315637:+	14:24787763:C:T	476204	3.07124e-10	1.37869	0.00230891
LTB4R;A5:chr14:24311804-24315637:24311558-24315637:+	14:24796855:A:G	485296	1.35041e-09	-1.3562	0.0101522
LTB4R;A5:chr14:24311804-24315637:24311558-24315637:+	14:24823972:T:C	512413	2.96044e-09	-1.3737	0.0222561
LTB4R;A5:chr14:24311804-24315637:24311558-24315637:+	14:24827320:C:T	515761	8.65981e-10	-1.47442	0.0065103
LTB4R;A5:chr14:24311804-24315637:24311558-24315637:+	14:24904628:T:A	593069	5.80077e-12	-2.4386	4.36092e-05
LTB4R;A5:chr14:24311804-24315637:24311558-24315637:+	14:24905256:C:A	593697	7.0454e-14	-2.66339	5.29661e-07
LTB4R;A5:chr14:24311804-24315637:24311558-24315637:+	14:24908639:C:G	597080	3.99339e-12	-2.47399	3.00216e-05
LTB4R;A5:chr14:24311804-24315637:24311558-24315637:+	14:24913492:C:A	601933	2.09736e-10	-2.14471	0.00157676
LTB4R;A5:chr14:24311804-24315637:24311558-24315637:+	14:24914167:G:C	602608	1.23535e-10	-2.31477	0.000928715
LTB4R;A5:chr14:24311804-24315637:24311558-24315637:+	14:24914366:A:G	602807	1.24898e-10	-2.31489	0.000938962
LTB4R;A5:chr14:24311804-24315637:24311558-24315637:+	14:24914862:T:C	603303	8.76031e-14	-2.68581	6.58585e-07
LTB4R;A5:chr14:24311804-24315637:24311558-24315637:+	14:24915348:T:C	603789	1.25526e-10	-2.32028	0.000943683
LTB4R;A5:chr14:24311804-24315637:24311558-24315637:+	14:24918152:G:T	606593	1.51887e-10	-2.30971	0.00114186
LTB4R;A5:chr14:24311804-24315637:24311558-24315637:+	14:24918793:T:A	607234	2.28966e-12	-2.54405	1.72133e-05
LTB4R;A5:chr14:24311804-24315637:24311558-24315637:+	14:24920747:C:T	609188	1.75097e-10	-2.31824	0.00131635
LTB4R;A5:chr14:24311804-24315637:24311558-24315637:+	14:24924975:C:T	613416	1.58586e-10	-2.32521	0.00119222
LTB4R;A5:chr14:24311804-24315637:24311558-24315637:+	14:24926147:C:T	614588	6.87731e-11	-2.38009	0.000517025
LTB4R;A5:chr14:24311804-24315637:24311558-24315637:+	14:24926962:T:C	615403	7.80683e-11	-2.23268	0.000586904
LTB4R;A5:chr14:24311804-24315637:24311558-24315637:+	14:24927217:T:C	615658	7.80683e-11	-2.23268	0.000586904
LTB4R;A5:chr14:24311804-24315637:24311558-24315637:+	14:24927219:A:G	615660	7.80683e-11	-2.23268	0.000586904
LTB4R;A5:chr14:24311804-24315637:24311558-24315637:+	14:24927652:G:A	616093	7.87543e-11	-2.23245	0.000592062
LTB4R;A5:chr14:24311804-24315637:24311558-24315637:+	14:24927936:C:G	616377	7.98734e-11	-2.23228	0.000600475
LTB4R;A5:chr14:24311804-24315637:24311558-24315637:+	14:24928015:G:A	616456	8.1194e-11	-2.38509	0.000610403
LTB4R;A5:chr14:24311804-24315637:24311558-24315637:+	14:24928775:T:C	617216	1.76806e-10	-2.15697	0.0013292
LTB4R;A5:chr14:24311804-24315637:24311558-24315637:+	14:24929020:G:A	617461	1.76806e-10	-2.15697	0.0013292
LTB4R;A5:chr14:24311804-24315637:24311558-24315637:+	14:24929225:G:A	617666	1.76806e-10	-2.15697	0.0013292
LTB4R;A5:chr14:24311804-24315637:24311558-24315637:+	14:24929365:C:T	617806	1.97981e-09	-2.01583	0.0148839
LTB4R;A5:chr14:24311804-24315637:24311558-24315637:+	14:24929520:C:T	617961	1.78165e-10	-2.15681	0.00133941
LTB4R;A5:chr14:24311804-24315637:24311558-24315637:+	14:24929611:C:T	618052	1.78165e-10	-2.15681	0.00133941
LTB4R;A5:chr14:24311804-24315637:24311558-24315637:+	14:24930218:T:C	618659	1.68762e-10	-2.15921	0.00126872
LTB4R;A5:chr14:24311804-24315637:24311558-24315637:+	14:24930631:C:T	619072	1.69416e-10	-2.15689	0.00127364
LTB4R;A5:chr14:24311804-24315637:24311558-24315637:+	14:24930802:C:T	619243	1.4868e-10	-2.16523	0.00111775
LTB4R;A5:chr14:24311804-24315637:24311558-24315637:+	14:24930939:A:G	619380	1.48451e-10	-2.15936	0.00111603
LTB4R;A5:chr14:24311804-24315637:24311558-24315637:+	14:24931538:G:T	619979	1.6166e-10	-2.16167	0.00121533
LTB4R;A5:chr14:24311804-24315637:24311558-24315637:+	14:24931903:C:A	620344	1.27217e-09	2.03071	0.00956396
LTB4R;A5:chr14:24311804-24315637:24311558-24315637:+	14:24932589:G:A	621030	4.37617e-12	-2.39183	3.28993e-05
LTB4R;A5:chr14:24311804-24315637:24311558-24315637:+	14:24932828:T:C	621269	5.35172e-12	-2.38763	4.02333e-05
LTB4R;A5:chr14:24311804-24315637:24311558-24315637:+	14:24933075:C:T	621516	5.02513e-10	2.0973	0.00377781
LTB4R;A5:chr14:24311804-24315637:24311558-24315637:+	14:24933205:A:G	621646	8.60902e-12	-2.3686	6.47212e-05
LTB4R;A5:chr14:24311804-24315637:24311558-24315637:+	14:24934021:C:A	622462	5.68873e-12	-2.3898	4.27669e-05
LTB4R;A5:chr14:24311804-24315637:24311558-24315637:+	14:24934605:C:A	623046	5.73642e-12	-2.38968	4.31254e-05
LTB4R;A5:chr14:24311804-24315637:24311558-24315637:+	14:24936329:A:G	624770	3.69859e-11	-2.29482	0.000278054
LTB4R;A5:chr14:24311804-24315637:24311558-24315637:+	14:24938886:C:T	627327	6.38618e-12	-2.40159	4.80102e-05
LTB4R;A5:chr14:24311804-24315637:24311558-24315637:+	14:24943045:G:A	631486	4.20955e-09	-2.4025	0.0316467
LTB4R;A5:chr14:24311804-24315637:24311558-24315637:+	14:24943268:C:T	631709	1.13787e-13	-2.77464	8.55431e-07
LTB4R;A5:chr14:24311804-24315637:24311558-24315637:+	14:24948925:C:A	637366	1.17598e-09	-2.3728	0.00884082
LTB4R;A5:chr14:24311804-24315637:24311558-24315637:+	14:24950680:A:T	639121	1.53925e-09	-2.36244	0.0115718
LTB4R;A5:chr14:24311804-24315637:24311558-24315637:+	14:24951209:T:C	639650	7.99862e-13	-2.53849	6.01323e-06
LTB4R;A5:chr14:24311804-24315637:24311558-24315637:+	14:24953898:A:G	642339	1.54591e-12	-2.5466	1.16219e-05
LTB4R;A5:chr14:24311804-24315637:24311558-24315637:+	14:24953949:G:A	642390	1.43724e-09	-2.44534	0.0108049
LTB4R;A5:chr14:24311804-24315637:24311558-24315637:+	14:24984126:G:C	672567	2.53003e-13	-2.90299	1.90203e-06
SDR39U1;A5:chr14:24442452-24442754:24442452-24442758:-	14:24728017:T:C	285262	4.35482e-09	1.44523	0.0327388
SDR39U1;A5:chr14:24442452-24442754:24442452-24442758:-	14:24729039:T:C	286284	4.27527e-09	1.44615	0.0321408
SDR39U1;A5:chr14:24442452-24442754:24442452-24442758:-	14:24736867:T:C	294112	3.96881e-09	1.45493	0.0298368
SDR39U1;A5:chr14:24442452-24442754:24442452-24442758:-	14:24761938:T:C	319183	5.43064e-09	1.3673	0.0408266
KLHDC2;SE:chr14:49780322-49780703:49780775-49782370:+	14:48791988:T:G	-988716	4.99349e-09	-2.59754	0.0375402
KLHDC2;SE:chr14:49780322-49780703:49780775-49782370:+	14:48792391:T:C	-988313	4.52513e-09	-2.57018	0.0340192
KLHDC2;SE:chr14:49780322-49780703:49780775-49782370:+	14:48793191:A:G	-987513	4.52513e-09	-2.57018	0.0340192
KLHDC2;SE:chr14:49780322-49780703:49780775-49782370:+	14:48899316:C:A	-881388	1.65441e-09	-2.75155	0.0124376
KLHDC2;SE:chr14:49780322-49780703:49780775-49782370:+	14:48901674:T:A	-879030	1.83614e-09	-2.90527	0.0138038
KLHDC2;SE:chr14:49780322-49780703:49780775-49782370:+	14:48903245:A:G	-877459	1.88358e-09	-2.90382	0.0141604
KLHDC2;SE:chr14:49780322-49780703:49780775-49782370:+	14:48903686:G:T	-877018	1.53889e-09	-2.88182	0.0115691
KLHDC2;SE:chr14:49780322-49780703:49780775-49782370:+	14:48903689:T:A	-877015	1.88358e-09	-2.90382	0.0141604
KLHDC2;SE:chr14:49780322-49780703:49780775-49782370:+	14:48903780:C:T	-876924	1.55908e-09	-2.88077	0.0117209
KLHDC2;SE:chr14:49780322-49780703:49780775-49782370:+	14:48904294:A:G	-876410	1.88361e-09	-2.90502	0.0141607
KLHDC2;SE:chr14:49780322-49780703:49780775-49782370:+	14:48904622:G:A	-876082	1.88361e-09	-2.90502	0.0141607
KLHDC2;SE:chr14:49780322-49780703:49780775-49782370:+	14:48914615:C:T	-866089	1.89141e-09	-2.88832	0.0142193
KLHDC2;SE:chr14:49780322-49780703:49780775-49782370:+	14:48914859:C:T	-865845	1.89141e-09	-2.88832	0.0142193
KLHDC2;SE:chr14:49780322-49780703:49780775-49782370:+	14:48915155:A:C	-865549	1.92057e-09	-2.88697	0.0144385
KLHDC2;SE:chr14:49780322-49780703:49780775-49782370:+	14:48916510:C:A	-864194	2.72135e-09	-2.87028	0.0204586
TXNDC16;SE:chr14:52491005-52511240:52511390-52514880:-	14:52640367:T:C	129126	7.37394e-10	1.02749	0.0055436
PSMC6;SE:chr14:52708816-52711101:52711168-52711410:+	14:52640367:T:C	-70735	3.14662e-09	0.893743	0.0236558
PCNX4;A3:chr14:60114879-60114974:60114879-60114982:+	14:59500328:G:A	-614647	7.16355e-10	-1.85874	0.00538544
PCNX4;A3:chr14:60114879-60114974:60114879-60114982:+	14:59502282:A:C	-612693	2.60423e-10	1.14088	0.00195782
PCNX4;A3:chr14:60114879-60114974:60114879-60114982:+	14:59502679:G:A	-612296	6.37602e-13	1.22965	4.79338e-06
PCNX4;A3:chr14:60114879-60114974:60114879-60114982:+	14:59503045:A:G	-611930	8.85087e-12	1.16722	6.65393e-05
PCNX4;A3:chr14:60114879-60114974:60114879-60114982:+	14:59505487:C:T	-609488	3.12236e-09	1.05531	0.0234734
PCNX4;A3:chr14:60114879-60114974:60114879-60114982:+	14:59506835:A:G	-608140	1.63084e-10	1.10528	0.00122604
PCNX4;A3:chr14:60114879-60114974:60114879-60114982:+	14:59508131:A:G	-606844	5.86531e-12	1.18743	4.40944e-05
PCNX4;A3:chr14:60114879-60114974:60114879-60114982:+	14:59509286:C:G	-605689	3.83346e-09	1.07688	0.0288193
PCNX4;A3:chr14:60114879-60114974:60114879-60114982:+	14:59513370:C:T	-601605	9.569e-12	1.1916	7.19381e-05
PCNX4;A3:chr14:60114879-60114974:60114879-60114982:+	14:59514661:G:C	-600314	1.66648e-12	1.22933	1.25283e-05
PCNX4;A3:chr14:60114879-60114974:60114879-60114982:+	14:59515256:C:A	-599719	1.70877e-12	1.22931	1.28462e-05
PCNX4;A3:chr14:60114879-60114974:60114879-60114982:+	14:59517944:G:A	-597031	1.485e-11	1.19308	0.00011164
PCNX4;A3:chr14:60114879-60114974:60114879-60114982:+	14:59518462:G:A	-596513	2.48248e-12	1.22692	1.86629e-05
PCNX4;A3:chr14:60114879-60114974:60114879-60114982:+	14:59529515:A:G	-585460	9.6964e-12	1.2132	7.28959e-05
PCNX4;A3:chr14:60114879-60114974:60114879-60114982:+	14:59537776:T:C	-577199	4.12256e-11	1.32208	0.000309927
PCNX4;A3:chr14:60114879-60114974:60114879-60114982:+	14:59538126:C:T	-576849	4.26146e-11	1.32338	0.000320369
PCNX4;A3:chr14:60114879-60114974:60114879-60114982:+	14:59538356:A:G	-576619	3.00691e-10	1.24393	0.00226054
PCNX4;A3:chr14:60114879-60114974:60114879-60114982:+	14:59542858:T:C	-572117	9.15132e-11	1.32908	0.000687981
PCNX4;A3:chr14:60114879-60114974:60114879-60114982:+	14:59542893:T:A	-572082	5.07336e-10	1.2498	0.00381407
PCNX4;A3:chr14:60114879-60114974:60114879-60114982:+	14:59543955:A:G	-571020	1.1255e-10	1.16679	0.000846132
PCNX4;A3:chr14:60114879-60114974:60114879-60114982:+	14:59544103:C:T	-570872	1.09268e-09	1.31367	0.00821458
PCNX4;A3:chr14:60114879-60114974:60114879-60114982:+	14:59544367:G:C	-570608	1.10744e-10	1.33122	0.000832555
PCNX4;A3:chr14:60114879-60114974:60114879-60114982:+	14:59544882:C:T	-570093	1.58772e-09	1.2809	0.0119362
PCNX4;A3:chr14:60114879-60114974:60114879-60114982:+	14:59545801:C:T	-569174	1.82942e-09	1.28046	0.0137533
PCNX4;A3:chr14:60114879-60114974:60114879-60114982:+	14:59549380:T:G	-565595	1.65293e-09	1.26774	0.0124264
PCNX4;A3:chr14:60114879-60114974:60114879-60114982:+	14:59550124:A:G	-564851	3.41778e-10	1.14016	0.00256943
PCNX4;A3:chr14:60114879-60114974:60114879-60114982:+	14:59552047:A:G	-562928	2.20047e-09	1.24422	0.0165428
PCNX4;A3:chr14:60114879-60114974:60114879-60114982:+	14:59552629:A:G	-562346	2.93453e-09	1.26445	0.0220613
PCNX4;A3:chr14:60114879-60114974:60114879-60114982:+	14:59552715:C:T	-562260	2.44867e-09	1.24302	0.0184087
PCNX4;A3:chr14:60114879-60114974:60114879-60114982:+	14:59554959:G:T	-560016	3.4064e-09	1.24052	0.0256087
PCNX4;A3:chr14:60114879-60114974:60114879-60114982:+	14:59556502:G:A	-558473	5.89727e-09	1.25779	0.0443347
PCNX4;A3:chr14:60114879-60114974:60114879-60114982:+	14:59556854:T:C	-558121	5.08743e-09	1.23527	0.0382464
PCNX4;A3:chr14:60114879-60114974:60114879-60114982:+	14:59561565:C:A	-553410	2.56826e-09	1.0846	0.0193077
PCNX4;A3:chr14:60116060-60118329:60116060-60118575:+	14:59498711:T:C	-619619	1.61359e-10	-1.65233	0.00121307
PCNX4;A3:chr14:60116060-60118329:60116060-60118575:+	14:59498987:A:C	-619343	1.74073e-10	-1.65261	0.00130865
PCNX4;A3:chr14:60116060-60118329:60116060-60118575:+	14:59500328:G:A	-618002	5.66059e-14	-2.03402	4.25554e-07
PCNX4;A3:chr14:60116060-60118329:60116060-60118575:+	14:59502282:A:C	-616048	8.28633e-15	1.25198	6.22952e-08
PCNX4;A3:chr14:60116060-60118329:60116060-60118575:+	14:59502679:G:A	-615651	1.23458e-18	1.32988	9.28136e-12
PCNX4;A3:chr14:60116060-60118329:60116060-60118575:+	14:59503045:A:G	-615285	6.14074e-17	1.26953	4.6165e-10
PCNX4;A3:chr14:60116060-60118329:60116060-60118575:+	14:59505487:C:T	-612843	2.8856e-12	1.12921	2.16935e-05
PCNX4;A3:chr14:60116060-60118329:60116060-60118575:+	14:59506835:A:G	-611495	3.23902e-15	1.21488	2.43504e-08
PCNX4;A3:chr14:60116060-60118329:60116060-60118575:+	14:59508131:A:G	-610199	2.5842e-17	1.29336	1.94276e-10
PCNX4;A3:chr14:60116060-60118329:60116060-60118575:+	14:59509286:C:G	-609044	3.09715e-12	1.15646	2.32839e-05
PCNX4;A3:chr14:60116060-60118329:60116060-60118575:+	14:59513370:C:T	-604960	3.02117e-17	1.30624	2.27126e-10
PCNX4;A3:chr14:60116060-60118329:60116060-60118575:+	14:59514661:G:C	-603669	2.53418e-18	1.34022	1.90515e-11
PCNX4;A3:chr14:60116060-60118329:60116060-60118575:+	14:59515256:C:A	-603074	2.56181e-18	1.34057	1.92593e-11
PCNX4;A3:chr14:60116060-60118329:60116060-60118575:+	14:59517944:G:A	-600386	4.11366e-17	1.31359	3.09258e-10
PCNX4;A3:chr14:60116060-60118329:60116060-60118575:+	14:59518462:G:A	-599868	3.62232e-18	1.34158	2.7232e-11
PCNX4;A3:chr14:60116060-60118329:60116060-60118575:+	14:59524035:G:A	-594295	5.98269e-12	1.2631	4.49769e-05
PCNX4;A3:chr14:60116060-60118329:60116060-60118575:+	14:59525698:C:T	-592632	1.74944e-12	1.69049	1.3152e-05
PCNX4;A3:chr14:60116060-60118329:60116060-60118575:+	14:59529515:A:G	-588815	1.55778e-17	1.33818	1.17111e-10
PCNX4;A3:chr14:60116060-60118329:60116060-60118575:+	14:59537776:T:C	-580554	4.94643e-16	1.44581	3.71864e-09
PCNX4;A3:chr14:60116060-60118329:60116060-60118575:+	14:59538126:C:T	-580204	4.7974e-16	1.44853	3.6066e-09
PCNX4;A3:chr14:60116060-60118329:60116060-60118575:+	14:59538356:A:G	-579974	3.2185e-16	1.41764	2.41961e-09
PCNX4;A3:chr14:60116060-60118329:60116060-60118575:+	14:59540268:A:C	-578062	9.11744e-11	1.3228	0.000685434
PCNX4;A3:chr14:60116060-60118329:60116060-60118575:+	14:59541992:G:C	-576338	1.43279e-10	1.32339	0.00107715
PCNX4;A3:chr14:60116060-60118329:60116060-60118575:+	14:59542858:T:C	-575472	8.67183e-16	1.46586	6.51934e-09
PCNX4;A3:chr14:60116060-60118329:60116060-60118575:+	14:59542893:T:A	-575437	5.04248e-16	1.43275	3.79085e-09
PCNX4;A3:chr14:60116060-60118329:60116060-60118575:+	14:59543660:G:A	-574670	1.03219e-11	1.66148	7.75983e-05
PCNX4;A3:chr14:60116060-60118329:60116060-60118575:+	14:59543955:A:G	-574375	3.20811e-16	1.30503	2.4118e-09
PCNX4;A3:chr14:60116060-60118329:60116060-60118575:+	14:59544103:C:T	-574227	2.38534e-14	1.46589	1.79326e-07
PCNX4;A3:chr14:60116060-60118329:60116060-60118575:+	14:59544367:G:C	-573963	1.05494e-15	1.47037	7.93086e-09
PCNX4;A3:chr14:60116060-60118329:60116060-60118575:+	14:59544882:C:T	-573448	3.16475e-14	1.43592	2.37921e-07
PCNX4;A3:chr14:60116060-60118329:60116060-60118575:+	14:59545801:C:T	-572529	3.62182e-14	1.43749	2.72282e-07
PCNX4;A3:chr14:60116060-60118329:60116060-60118575:+	14:59549380:T:G	-568950	1.29312e-15	1.47532	9.72146e-09
PCNX4;A3:chr14:60116060-60118329:60116060-60118575:+	14:59550124:A:G	-568206	1.38076e-15	1.28317	1.03803e-08
PCNX4;A3:chr14:60116060-60118329:60116060-60118575:+	14:59551866:C:G	-566464	2.60999e-09	1.66565	0.0196215
PCNX4;A3:chr14:60116060-60118329:60116060-60118575:+	14:59552047:A:G	-566283	2.19752e-15	1.44881	1.65206e-08
PCNX4;A3:chr14:60116060-60118329:60116060-60118575:+	14:59552189:C:T	-566141	5.89006e-14	1.45257	4.42805e-07
PCNX4;A3:chr14:60116060-60118329:60116060-60118575:+	14:59552629:A:G	-565701	2.35027e-15	1.48082	1.76689e-08
PCNX4;A3:chr14:60116060-60118329:60116060-60118575:+	14:59552715:C:T	-565615	2.35516e-15	1.44977	1.77057e-08
PCNX4;A3:chr14:60116060-60118329:60116060-60118575:+	14:59554959:G:T	-563371	3.54953e-15	1.45113	2.66848e-08
PCNX4;A3:chr14:60116060-60118329:60116060-60118575:+	14:59556502:G:A	-561828	5.0584e-15	1.48437	3.80282e-08
PCNX4;A3:chr14:60116060-60118329:60116060-60118575:+	14:59556854:T:C	-561476	5.39321e-15	1.45167	4.05452e-08
PCNX4;A3:chr14:60116060-60118329:60116060-60118575:+	14:59559772:G:A	-558558	9.56034e-15	1.45292	7.1873e-08
PCNX4;A3:chr14:60116060-60118329:60116060-60118575:+	14:59561548:G:T	-556782	1.40883e-14	1.45237	1.05913e-07
PCNX4;A3:chr14:60116060-60118329:60116060-60118575:+	14:59561565:C:A	-556765	2.21453e-14	1.23421	1.66485e-07
PCNX4;A3:chr14:60116060-60118329:60116060-60118575:+	14:59562026:G:A	-556304	1.92847e-14	1.4827	1.44979e-07
PCNX4;A3:chr14:60116060-60118329:60116060-60118575:+	14:59562449:T:C	-555881	1.56197e-14	1.45109	1.17426e-07
PCNX4;A3:chr14:60116060-60118329:60116060-60118575:+	14:59562879:C:T	-555451	1.89871e-14	1.4519	1.42742e-07
PCNX4;A3:chr14:60116060-60118329:60116060-60118575:+	14:59563957:A:G	-554373	2.96714e-14	1.48121	2.23065e-07
PCNX4;A3:chr14:60116060-60118329:60116060-60118575:+	14:59564120:A:C	-554210	3.29037e-14	1.48021	2.47364e-07
PCNX4;A3:chr14:60116060-60118329:60116060-60118575:+	14:59565328:A:G	-553002	4.72821e-14	1.47688	3.55459e-07
PCNX4;A3:chr14:60116060-60118329:60116060-60118575:+	14:59566037:G:A	-552293	1.72596e-12	1.44708	1.29755e-05
PCNX4;A3:chr14:60116060-60118329:60116060-60118575:+	14:59567057:A:G	-551273	7.10815e-14	1.47415	5.34379e-07
PCNX4;A3:chr14:60116060-60118329:60116060-60118575:+	14:59567081:A:T	-551249	1.2505e-10	1.59567	0.000940105
PCNX4;A3:chr14:60116060-60118329:60116060-60118575:+	14:59567355:A:C	-550975	7.06172e-14	1.47464	5.30888e-07
PCNX4;A5:chr14:60125251-60125637:60124713-60125637:+	14:59498711:T:C	-626003	2.32077e-09	-1.65516	0.0174472
PCNX4;A5:chr14:60125251-60125637:60124713-60125637:+	14:59498987:A:C	-625727	2.54177e-09	-1.65445	0.0191086
PCNX4;A5:chr14:60125251-60125637:60124713-60125637:+	14:59500328:G:A	-624386	3.27807e-12	-2.03439	2.4644e-05
PCNX4;A5:chr14:60125251-60125637:60124713-60125637:+	14:59502282:A:C	-622432	2.29175e-11	1.18577	0.00017229
PCNX4;A5:chr14:60125251-60125637:60124713-60125637:+	14:59502679:G:A	-622035	1.44885e-11	1.16574	0.000108922
PCNX4;A5:chr14:60125251-60125637:60124713-60125637:+	14:59503045:A:G	-621669	1.26635e-12	1.19584	9.52021e-06
PCNX4;A5:chr14:60125251-60125637:60124713-60125637:+	14:59505487:C:T	-619227	3.76302e-09	1.04493	0.0282897
PCNX4;A5:chr14:60125251-60125637:60124713-60125637:+	14:59506835:A:G	-617879	1.37988e-11	1.14819	0.000103737
PCNX4;A5:chr14:60125251-60125637:60124713-60125637:+	14:59508131:A:G	-616583	1.52206e-12	1.20533	1.14426e-05
PCNX4;A5:chr14:60125251-60125637:60124713-60125637:+	14:59509286:C:G	-615428	3.79107e-09	1.07112	0.0285006
PCNX4;A5:chr14:60125251-60125637:60124713-60125637:+	14:59513370:C:T	-611344	1.71344e-12	1.21694	1.28814e-05
PCNX4;A5:chr14:60125251-60125637:60124713-60125637:+	14:59514661:G:C	-610053	2.34123e-11	1.17226	0.00017601
PCNX4;A5:chr14:60125251-60125637:60124713-60125637:+	14:59515256:C:A	-609458	2.38992e-11	1.17226	0.00017967
PCNX4;A5:chr14:60125251-60125637:60124713-60125637:+	14:59517944:G:A	-606770	2.08023e-12	1.22371	1.56388e-05
PCNX4;A5:chr14:60125251-60125637:60124713-60125637:+	14:59518462:G:A	-606252	2.88262e-11	1.17278	0.00021671
PCNX4;A5:chr14:60125251-60125637:60124713-60125637:+	14:59524035:G:A	-600679	4.35092e-09	1.17815	0.0327095
PCNX4;A5:chr14:60125251-60125637:60124713-60125637:+	14:59529515:A:G	-595199	6.7385e-11	1.16708	0.000506589
PCNX4;A5:chr14:60125251-60125637:60124713-60125637:+	14:59537776:T:C	-586938	1.6663e-10	1.2816	0.0012527
PCNX4;A5:chr14:60125251-60125637:60124713-60125637:+	14:59538126:C:T	-586588	1.65885e-10	1.28371	0.0012471
PCNX4;A5:chr14:60125251-60125637:60124713-60125637:+	14:59538356:A:G	-586358	2.21529e-10	1.24435	0.00166542
PCNX4;A5:chr14:60125251-60125637:60124713-60125637:+	14:59542858:T:C	-581856	2.01147e-10	1.30225	0.00151219
PCNX4;A5:chr14:60125251-60125637:60124713-60125637:+	14:59542893:T:A	-581821	2.54661e-10	1.25995	0.0019145
PCNX4;A5:chr14:60125251-60125637:60124713-60125637:+	14:59543955:A:G	-580759	3.66239e-10	1.13424	0.00275332
PCNX4;A5:chr14:60125251-60125637:60124713-60125637:+	14:59544103:C:T	-580611	1.74175e-11	1.41233	0.000130942
PCNX4;A5:chr14:60125251-60125637:60124713-60125637:+	14:59544367:G:C	-580347	2.36628e-10	1.30485	0.00177893
PCNX4;A5:chr14:60125251-60125637:60124713-60125637:+	14:59544882:C:T	-579832	1.7113e-11	1.38863	0.000128653
PCNX4;A5:chr14:60125251-60125637:60124713-60125637:+	14:59545801:C:T	-578913	1.71994e-11	1.39235	0.000129302
PCNX4;A5:chr14:60125251-60125637:60124713-60125637:+	14:59549380:T:G	-575334	2.11766e-10	1.31489	0.00159202
PCNX4;A5:chr14:60125251-60125637:60124713-60125637:+	14:59550124:A:G	-574590	8.20732e-10	1.11375	0.00617012
PCNX4;A5:chr14:60125251-60125637:60124713-60125637:+	14:59552047:A:G	-572667	4.97743e-10	1.27691	0.00374195
PCNX4;A5:chr14:60125251-60125637:60124713-60125637:+	14:59552189:C:T	-572525	1.73138e-11	1.41534	0.000130162
PCNX4;A5:chr14:60125251-60125637:60124713-60125637:+	14:59552629:A:G	-572085	2.70989e-10	1.32198	0.00203725
PCNX4;A5:chr14:60125251-60125637:60124713-60125637:+	14:59552715:C:T	-571999	5.05558e-10	1.27832	0.0038007
PCNX4;A5:chr14:60125251-60125637:60124713-60125637:+	14:59554959:G:T	-569755	6.14721e-10	1.2802	0.00462137
PCNX4;A5:chr14:60125251-60125637:60124713-60125637:+	14:59556502:G:A	-568212	3.83429e-10	1.32735	0.00288255
PCNX4;A5:chr14:60125251-60125637:60124713-60125637:+	14:59556854:T:C	-567860	7.24466e-10	1.28234	0.00544641
PCNX4;A5:chr14:60125251-60125637:60124713-60125637:+	14:59559772:G:A	-564942	9.9183e-10	1.28343	0.00745641
PCNX4;A5:chr14:60125251-60125637:60124713-60125637:+	14:59561548:G:T	-563166	1.18386e-09	1.28395	0.00890006
PCNX4;A5:chr14:60125251-60125637:60124713-60125637:+	14:59561565:C:A	-563149	3.73721e-09	1.06937	0.0280957
PCNX4;A5:chr14:60125251-60125637:60124713-60125637:+	14:59562026:G:A	-562688	7.34002e-10	1.32897	0.0055181
PCNX4;A5:chr14:60125251-60125637:60124713-60125637:+	14:59562449:T:C	-562265	1.21256e-09	1.28373	0.00911582
PCNX4;A5:chr14:60125251-60125637:60124713-60125637:+	14:59562879:C:T	-561835	1.29681e-09	1.28558	0.0097492
PCNX4;A5:chr14:60125251-60125637:60124713-60125637:+	14:59563957:A:G	-560757	9.02552e-10	1.32883	0.00678523
PCNX4;A5:chr14:60125251-60125637:60124713-60125637:+	14:59564120:A:C	-560594	9.5884e-10	1.32792	0.0072084
PCNX4;A5:chr14:60125251-60125637:60124713-60125637:+	14:59565328:A:G	-559386	1.16895e-09	1.32531	0.00878797
PCNX4;A5:chr14:60125251-60125637:60124713-60125637:+	14:59566037:G:A	-558677	1.02436e-10	1.43121	0.000770097
PCNX4;A5:chr14:60125251-60125637:60124713-60125637:+	14:59567057:A:G	-557657	1.41137e-09	1.32429	0.0106104
PCNX4;A5:chr14:60125251-60125637:60124713-60125637:+	14:59567355:A:C	-557359	1.39355e-09	1.32498	0.0104765
DHRS7;AF:chr14:60156152-60165177:60165599:60156152-60169697:60169856:-	14:59514661:G:C	-655037	6.50346e-09	0.782546	0.0488919
DHRS7;AF:chr14:60156152-60165177:60165599:60156152-60169697:60169856:-	14:59515256:C:A	-654442	6.62265e-09	0.782482	0.049788
PLEKHG3;A5:chr14:64731806-64732095:64731543-64732095:+	14:64607928:T:C	-123616	1.61539e-09	1.06249	0.0121442
PLEKHG3;A5:chr14:64731806-64732095:64731543-64732095:+	14:64975083:C:T	243539	6.53314e-09	-0.853132	0.049115
PLEKHG3;A5:chr14:64737375-64738742:64736891-64738742:+	14:64607928:T:C	-128964	6.46301e-09	0.966682	0.0485878
MAX;SE:chr14:65077428-65077563:65077643-65077913:-	14:65075759:A:G	-1805	1.32219e-13	1.14494	9.94e-07
FUT8;SE:chr14:65413214-65455621:65455718-65561337:+	14:65787303:C:G	331681	9.65453e-10	-1.24518	0.00725811
FUT8;SE:chr14:65413214-65455621:65455718-65561337:+	14:65796245:A:G	340623	4.41474e-09	2.40206	0.0331893
FUT8;SE:chr14:65413214-65455621:65455718-65561337:+	14:65804149:G:A	348527	4.09907e-09	-1.41193	0.0308161
ACTN1;SE:chr14:68892283-68893655:68893747-68902477:-	14:68586030:C:T	-307626	8.6864e-11	-2.1723	0.000653029
TMED10;SE:chr14:75135886-75139074:75139171-75147664:-	14:75139089:A:G	14	8.95761e-11	0.647366	0.000673418
CIPC;AF:chr14:77098258:77098361-77105657:77098366:77098725-77105657:+	14:77459668:C:T	361409	6.09745e-09	0.946863	0.0458396
CIPC;AF:chr14:77098258:77098361-77105657:77098366:77098725-77105657:+	14:77462182:A:G	363923	6.09745e-09	0.946863	0.0458396
CIPC;AF:chr14:77098258:77098361-77105657:77099113:77099202-77105657:+	14:77453075:T:C	354816	5.13017e-09	1.4459	0.0385678
CIPC;AF:chr14:77098258:77098361-77105657:77099113:77099202-77105657:+	14:77453244:T:C	354985	4.9967e-09	1.42721	0.0375643
CIPC;AF:chr14:77098258:77098361-77105657:77099113:77099202-77105657:+	14:77459668:C:T	361409	8.688e-11	0.988301	0.000653149
CIPC;AF:chr14:77098258:77098361-77105657:77099113:77099202-77105657:+	14:77460306:G:A	362047	2.13375e-09	0.986998	0.0160412
CIPC;AF:chr14:77098258:77098361-77105657:77099113:77099202-77105657:+	14:77462182:A:G	363923	8.688e-11	0.988301	0.000653149
ZC3H14;SE:chr14:88575940-88577985:88578140-88596734:+	14:88011069:C:T	-566917	6.035e-11	1.04154	0.000453701
ZC3H14;SE:chr14:88602083-88602828:88603060-88607243:+	14:88011069:C:T	-591760	1.99065e-10	0.937206	0.00149654
CALM1;AF:chr14:90397056:90397154-90400065:90397692:90397858-90400065:+	14:90116454:C:T	-280603	7.31254e-11	1.98982	0.000549744
CALM1;AF:chr14:90397056:90397154-90400065:90397692:90397858-90400065:+	14:90116636:A:C	-280421	1.11487e-10	1.9582	0.00083814
CALM1;AF:chr14:90397056:90397154-90400065:90397692:90397858-90400065:+	14:90120282:A:G	-276775	1.17067e-10	1.99922	0.00088009
CALM1;AF:chr14:90397056:90397154-90400065:90399065:90399162-90400065:+	14:90129437:T:A	-267620	1.30606e-09	1.30992	0.00981874
CALM1;AF:chr14:90397056:90397154-90400065:90399065:90399162-90400065:+	14:90140963:G:A	-256094	1.31203e-09	1.31228	0.00986362
CALM1;AF:chr14:90397056:90397154-90400065:90399065:90399162-90400065:+	14:90143662:A:G	-253395	1.21199e-09	1.31711	0.00911154
CALM1;AF:chr14:90397056:90397154-90400065:90399065:90399162-90400065:+	14:90148881:C:T	-248176	5.30167e-09	1.37382	0.0398571
CALM1;AF:chr14:90397056:90397154-90400065:90399065:90399162-90400065:+	14:90149169:G:A	-247888	1.3346e-09	1.34002	0.0100333
CALM1;AF:chr14:90397056:90397154-90400065:90399065:90399162-90400065:+	14:90154104:C:T	-242953	1.09953e-09	1.32951	0.00826608
CALM1;AF:chr14:90397056:90397154-90400065:90399065:90399162-90400065:+	14:90155343:T:G	-241714	1.10164e-09	1.32972	0.00828194
CALM1;AF:chr14:90397056:90397154-90400065:90399065:90399162-90400065:+	14:90155677:G:A	-241380	1.10164e-09	1.32972	0.00828194
CALM1;AF:chr14:90397056:90397154-90400065:90399065:90399162-90400065:+	14:90155929:T:C	-241128	1.70138e-09	1.32675	0.0127907
CALM1;A5:chr14:90397233-90400065:90397154-90400065:+	14:90066226:T:C	-330929	2.19985e-09	1.1944	0.0165381
CALM1;A5:chr14:90397233-90400065:90397154-90400065:+	14:90116695:G:A	-280460	5.58577e-09	-1.45593	0.0419929
CALM1;A5:chr14:90397233-90400065:90397154-90400065:+	14:90117406:G:A	-279749	2.78764e-09	-1.44378	0.020957
CALM1;A5:chr14:90397233-90400065:90397154-90400065:+	14:90117539:A:G	-279616	5.63993e-09	-1.46866	0.0424
CALM1;A5:chr14:90397233-90400065:90397154-90400065:+	14:90118183:T:C	-278972	2.3323e-09	-1.43707	0.0175338
CALM1;A5:chr14:90397233-90400065:90397154-90400065:+	14:90118210:C:T	-278945	2.30688e-09	-1.43726	0.0173427
CALM1;A5:chr14:90397233-90400065:90397154-90400065:+	14:90121042:T:G	-276113	1.96765e-09	-1.43293	0.0147925
CALM1;A5:chr14:90397233-90400065:90397154-90400065:+	14:90127220:C:A	-269935	1.49136e-09	-1.43828	0.0112118
CALM1;A5:chr14:90397233-90400065:90397154-90400065:+	14:90129437:T:A	-267718	2.27699e-10	-1.39482	0.0017118
CALM1;A5:chr14:90397233-90400065:90397154-90400065:+	14:90140963:G:A	-256192	2.30304e-10	-1.39717	0.00173139
CALM1;A5:chr14:90397233-90400065:90397154-90400065:+	14:90143662:A:G	-253493	2.20815e-10	-1.40106	0.00166005
CALM1;A5:chr14:90397233-90400065:90397154-90400065:+	14:90148881:C:T	-248274	4.62727e-09	-1.41618	0.034787
CALM1;A5:chr14:90397233-90400065:90397154-90400065:+	14:90149169:G:A	-247986	3.65417e-10	-1.41435	0.00274714
CALM1;A5:chr14:90397233-90400065:90397154-90400065:+	14:90154104:C:T	-243051	2.10959e-10	-1.41256	0.00158595
CALM1;A5:chr14:90397233-90400065:90397154-90400065:+	14:90155343:T:G	-241812	2.11488e-10	-1.41277	0.00158993
CALM1;A5:chr14:90397233-90400065:90397154-90400065:+	14:90155677:G:A	-241478	2.11488e-10	-1.41277	0.00158993
CALM1;A5:chr14:90397233-90400065:90397154-90400065:+	14:90155929:T:C	-241226	2.67148e-10	-1.41647	0.00200837
CALM1;A5:chr14:90397233-90400065:90397154-90400065:+	14:90160021:C:T	-237134	1.16647e-09	-1.38834	0.00876932
CALM1;A5:chr14:90397233-90400065:90397154-90400065:+	14:90160785:A:G	-236370	8.25905e-10	-1.38584	0.00620901
CALM1;A5:chr14:90397233-90400065:90397154-90400065:+	14:90167310:A:G	-229845	1.48226e-09	-1.39348	0.0111434
RPS6KA5;A3:chr14:90875360-90890487:90875339-90890487:-	14:91044494:C:T	169154	3.20264e-10	-0.938572	0.00240769
DGLUCY;AF:chr14:91114083:91114283-91157639:91114442:91114528-91157639:+	14:91225010:T:C	110926	9.63469e-10	0.929876	0.0072432
SERPINA1;A3:chr14:94383241-94388560:94383002-94388560:-	14:94546047:A:G	163044	5.63331e-10	-1.67134	0.00423503
SERPINA1;A3:chr14:94383241-94388560:94383002-94388560:-	14:94547244:A:G	164241	5.44293e-10	-1.66841	0.0040919
SERPINA1;A3:chr14:94383241-94388560:94383002-94388560:-	14:94585983:C:T	202980	3.87387e-09	-1.83462	0.0291231
SERPINA1;A3:chr14:94383241-94388560:94383002-94388560:-	14:94586222:A:C	203219	3.34317e-09	-1.83416	0.0251334
ATG2B;SE:chr14:96317855-96322112:96322254-96322540:-	14:96364089:G:C	41976	4.85682e-09	-1.01653	0.0365128
ATG2B;A3:chr14:96332655-96333688:96332652-96333688:-	14:96364089:G:C	31436	4.85682e-09	-1.01653	0.0365128
PAPOLA;AF:chr14:96502382:96502600-96520055:96504289:96504699-96520055:+	14:96956040:T:C	453657	2.23236e-09	-1.141	0.0167825
PAPOLA;AF:chr14:96502382:96502600-96520055:96504289:96504699-96520055:+	14:96994265:C:A	491882	3.20112e-09	1.69569	0.0240655
WARS1;MX:chr14:100361921-100369087:100369258-100376260:100361921-100375283:100375406-100376260:-	14:100140341:G:T	-228747	3.72644e-10	0.933312	0.00280147
WARS1;MX:chr14:100361921-100369087:100369258-100376260:100361921-100375283:100375406-100376260:-	14:100282286:C:A	-86802	4.35386e-10	0.952429	0.00327316
WARS1;AF:chr14:100369258-100375283:100375350:100369258-100376260:100376805:-	14:100140341:G:T	-235920	4.18687e-10	-0.931473	0.00314762
WARS1;AF:chr14:100369258-100375283:100375350:100369258-100376260:100376805:-	14:100282286:C:A	-93975	5.11008e-10	-0.949692	0.00384167
TNFAIP2;SE:chr14:103132872-103133362:103133517-103133682:+	14:102942713:T:C	-190650	5.73997e-09	1.08947	0.0431521
PPP1R13B;SE:chr14:103742291-103742654:103742823-103746373:-	14:103503462:T:C	-239193	6.1896e-11	1.05872	0.000465324
INF2;AF:chr14:104689621:104689739-104701357:104699368:104699598-104701357:+	14:104476831:G:A	-212791	2.50378e-09	-1.65119	0.018823
INF2;AF:chr14:104689621:104689739-104701357:104699368:104699598-104701357:+	14:104529318:T:C	-160304	2.52378e-10	1.62288	0.00189734
INF2;AF:chr14:104689621:104689739-104701357:104699368:104699598-104701357:+	14:104529935:C:A	-159687	2.51046e-10	1.6212	0.00188732
INF2;AF:chr14:104689621:104689739-104701357:104699368:104699598-104701357:+	14:104532142:T:C	-157480	5.85457e-11	1.8473	0.000440137
INF2;AF:chr14:104689621:104689739-104701357:104699368:104699598-104701357:+	14:104533268:G:A	-156354	5.49389e-11	1.84696	0.000413021
INF2;AF:chr14:104689621:104689739-104701357:104699368:104699598-104701357:+	14:104533543:T:G	-156079	5.02804e-11	1.81352	0.000378
INF2;AF:chr14:104689621:104689739-104701357:104699368:104699598-104701357:+	14:104533835:C:T	-155787	9.70702e-11	1.78411	0.000729757
INF2;AF:chr14:104689621:104689739-104701357:104699368:104699598-104701357:+	14:104534129:A:G	-155493	1.78966e-10	1.62452	0.00134544
INF2;AF:chr14:104689621:104689739-104701357:104699368:104699598-104701357:+	14:104569147:T:C	-120475	3.88093e-09	1.51676	0.0291762
INF2;AF:chr14:104689621:104689739-104701357:104699368:104699598-104701357:+	14:104574559:C:T	-115063	1.51758e-09	1.58221	0.0114089
INF2;AF:chr14:104689621:104689739-104701357:104699368:104699598-104701357:+	14:104574579:A:C	-115043	1.4626e-09	1.58325	0.0109956
INF2;AF:chr14:104689621:104689739-104701357:104699368:104699598-104701357:+	14:104579585:A:G	-110037	2.25092e-09	1.55073	0.016922
INF2;AF:chr14:104689621:104689739-104701357:104699368:104699598-104701357:+	14:104582830:G:A	-106792	1.75008e-09	-1.31323	0.0131568
INF2;AF:chr14:104689621:104689739-104701357:104699368:104699598-104701357:+	14:104585118:C:G	-104504	1.03992e-09	1.57519	0.00781794
INF2;AF:chr14:104689621:104689739-104701357:104699368:104699598-104701357:+	14:104599522:T:G	-90100	2.62024e-09	-1.23349	0.0196985
INF2;AF:chr14:104689621:104689739-104701357:104699368:104699598-104701357:+	14:104599633:C:T	-89989	3.28303e-09	1.49259	0.0246813
INF2;AF:chr14:104689621:104689739-104701357:104699368:104699598-104701357:+	14:104604148:A:G	-85474	2.95853e-09	1.4813	0.0222417
INF2;AF:chr14:104689621:104689739-104701357:104699368:104699598-104701357:+	14:104605958:A:T	-83664	4.65436e-09	-1.20324	0.0349907
INF2;AF:chr14:104689621:104689739-104701357:104699368:104699598-104701357:+	14:104686007:G:A	-3615	1.54716e-09	1.30586	0.0116313
INF2;AF:chr14:104689621:104689739-104701357:104699368:104699598-104701357:+	14:104701470:C:T	11848	1.12063e-09	0.879784	0.00842471
INF2;AF:chr14:104689621:104689739-104701357:104699368:104699598-104701357:+	14:104723167:G:A	33545	3.73038e-09	1.17233	0.0280444
INF2;AF:chr14:104689621:104689739-104701357:104699368:104699826-104701357:+	14:104476831:G:A	-212791	1.05275e-09	-1.67746	0.0079144
INF2;AF:chr14:104689621:104689739-104701357:104699368:104699826-104701357:+	14:104529318:T:C	-160304	1.22917e-10	1.64016	0.000924069
INF2;AF:chr14:104689621:104689739-104701357:104699368:104699826-104701357:+	14:104529935:C:A	-159687	1.21956e-10	1.63854	0.000916845
INF2;AF:chr14:104689621:104689739-104701357:104699368:104699826-104701357:+	14:104532142:T:C	-157480	4.42963e-11	1.85069	0.000333012
INF2;AF:chr14:104689621:104689739-104701357:104699368:104699826-104701357:+	14:104533268:G:A	-156354	4.14554e-11	1.8504	0.000311655
INF2;AF:chr14:104689621:104689739-104701357:104699368:104699826-104701357:+	14:104533543:T:G	-156079	3.27875e-11	1.82148	0.000246491
INF2;AF:chr14:104689621:104689739-104701357:104699368:104699826-104701357:+	14:104533835:C:T	-155787	6.31137e-11	1.79254	0.000474478
INF2;AF:chr14:104689621:104689739-104701357:104699368:104699826-104701357:+	14:104534129:A:G	-155493	8.48539e-11	1.64218	0.000637917
INF2;AF:chr14:104689621:104689739-104701357:104699368:104699826-104701357:+	14:104557175:T:C	-132447	6.22088e-09	1.49785	0.0467675
INF2;AF:chr14:104689621:104689739-104701357:104699368:104699826-104701357:+	14:104558654:T:G	-130968	6.51457e-09	1.49226	0.0489754
INF2;AF:chr14:104689621:104689739-104701357:104699368:104699826-104701357:+	14:104569147:T:C	-120475	2.7349e-09	1.52417	0.0205605
INF2;AF:chr14:104689621:104689739-104701357:104699368:104699826-104701357:+	14:104574559:C:T	-115063	1.15413e-09	1.58661	0.00867655
INF2;AF:chr14:104689621:104689739-104701357:104699368:104699826-104701357:+	14:104574579:A:C	-115043	1.1225e-09	1.58732	0.00843877
INF2;AF:chr14:104689621:104689739-104701357:104699368:104699826-104701357:+	14:104579585:A:G	-110037	1.82908e-09	1.55302	0.0137507
INF2;AF:chr14:104689621:104689739-104701357:104699368:104699826-104701357:+	14:104582830:G:A	-106792	8.12941e-10	-1.33079	0.00611155
INF2;AF:chr14:104689621:104689739-104701357:104699368:104699826-104701357:+	14:104585118:C:G	-104504	7.98071e-10	1.57906	0.00599976
INF2;AF:chr14:104689621:104689739-104701357:104699368:104699826-104701357:+	14:104594534:T:C	-95088	3.81186e-09	-1.24152	0.0286569
INF2;AF:chr14:104689621:104689739-104701357:104699368:104699826-104701357:+	14:104594543:C:T	-95079	3.81186e-09	-1.24152	0.0286569
INF2;AF:chr14:104689621:104689739-104701357:104699368:104699826-104701357:+	14:104599522:T:G	-90100	1.20376e-09	-1.25081	0.00904966
INF2;AF:chr14:104689621:104689739-104701357:104699368:104699826-104701357:+	14:104603756:G:T	-85866	3.9576e-09	-1.21841	0.0297526
INF2;AF:chr14:104689621:104689739-104701357:104699368:104699826-104701357:+	14:104605958:A:T	-83664	2.20879e-09	-1.22005	0.0166053
INF2;AF:chr14:104689621:104689739-104701357:104699368:104699826-104701357:+	14:104686007:G:A	-3615	1.40025e-09	1.30462	0.0105268
INF2;AF:chr14:104689621:104689739-104701357:104699368:104699826-104701357:+	14:104701470:C:T	11848	3.80595e-10	0.896787	0.00286125
INF2;AF:chr14:104689621:104689739-104701357:104699368:104699826-104701357:+	14:104723167:G:A	33545	3.50811e-09	1.17033	0.0263734
INF2;AF:chr14:104689621:104689739-104701357:104699804:104699834-104701357:+	14:104476831:G:A	-212791	1.05275e-09	-1.67746	0.0079144
INF2;AF:chr14:104689621:104689739-104701357:104699804:104699834-104701357:+	14:104529318:T:C	-160304	1.22917e-10	1.64016	0.000924069
INF2;AF:chr14:104689621:104689739-104701357:104699804:104699834-104701357:+	14:104529935:C:A	-159687	1.21956e-10	1.63854	0.000916845
INF2;AF:chr14:104689621:104689739-104701357:104699804:104699834-104701357:+	14:104532142:T:C	-157480	4.42963e-11	1.85069	0.000333012
INF2;AF:chr14:104689621:104689739-104701357:104699804:104699834-104701357:+	14:104533268:G:A	-156354	4.14554e-11	1.8504	0.000311655
INF2;AF:chr14:104689621:104689739-104701357:104699804:104699834-104701357:+	14:104533543:T:G	-156079	3.27875e-11	1.82148	0.000246491
INF2;AF:chr14:104689621:104689739-104701357:104699804:104699834-104701357:+	14:104533835:C:T	-155787	6.31137e-11	1.79254	0.000474478
INF2;AF:chr14:104689621:104689739-104701357:104699804:104699834-104701357:+	14:104534129:A:G	-155493	8.48539e-11	1.64218	0.000637917
INF2;AF:chr14:104689621:104689739-104701357:104699804:104699834-104701357:+	14:104557175:T:C	-132447	6.22088e-09	1.49785	0.0467675
INF2;AF:chr14:104689621:104689739-104701357:104699804:104699834-104701357:+	14:104558654:T:G	-130968	6.51457e-09	1.49226	0.0489754
INF2;AF:chr14:104689621:104689739-104701357:104699804:104699834-104701357:+	14:104569147:T:C	-120475	2.7349e-09	1.52417	0.0205605
INF2;AF:chr14:104689621:104689739-104701357:104699804:104699834-104701357:+	14:104574559:C:T	-115063	1.15413e-09	1.58661	0.00867655
INF2;AF:chr14:104689621:104689739-104701357:104699804:104699834-104701357:+	14:104574579:A:C	-115043	1.1225e-09	1.58732	0.00843877
INF2;AF:chr14:104689621:104689739-104701357:104699804:104699834-104701357:+	14:104579585:A:G	-110037	1.82908e-09	1.55302	0.0137507
INF2;AF:chr14:104689621:104689739-104701357:104699804:104699834-104701357:+	14:104582830:G:A	-106792	8.12941e-10	-1.33079	0.00611155
INF2;AF:chr14:104689621:104689739-104701357:104699804:104699834-104701357:+	14:104585118:C:G	-104504	7.98071e-10	1.57906	0.00599976
INF2;AF:chr14:104689621:104689739-104701357:104699804:104699834-104701357:+	14:104594534:T:C	-95088	3.81186e-09	-1.24152	0.0286569
INF2;AF:chr14:104689621:104689739-104701357:104699804:104699834-104701357:+	14:104594543:C:T	-95079	3.81186e-09	-1.24152	0.0286569
INF2;AF:chr14:104689621:104689739-104701357:104699804:104699834-104701357:+	14:104599522:T:G	-90100	1.20376e-09	-1.25081	0.00904966
INF2;AF:chr14:104689621:104689739-104701357:104699804:104699834-104701357:+	14:104603756:G:T	-85866	3.9576e-09	-1.21841	0.0297526
INF2;AF:chr14:104689621:104689739-104701357:104699804:104699834-104701357:+	14:104605958:A:T	-83664	2.20879e-09	-1.22005	0.0166053
INF2;AF:chr14:104689621:104689739-104701357:104699804:104699834-104701357:+	14:104686007:G:A	-3615	1.40025e-09	1.30462	0.0105268
INF2;AF:chr14:104689621:104689739-104701357:104699804:104699834-104701357:+	14:104701470:C:T	11848	3.80595e-10	0.896787	0.00286125
INF2;AF:chr14:104689621:104689739-104701357:104699804:104699834-104701357:+	14:104723167:G:A	33545	3.50811e-09	1.17033	0.0263734
INF2;AF:chr14:104689621:104689739-104701357:104700678:104700709-104701357:+	14:104476831:G:A	-212791	1.05275e-09	-1.67746	0.0079144
INF2;AF:chr14:104689621:104689739-104701357:104700678:104700709-104701357:+	14:104529318:T:C	-160304	1.22917e-10	1.64016	0.000924069
INF2;AF:chr14:104689621:104689739-104701357:104700678:104700709-104701357:+	14:104529935:C:A	-159687	1.21956e-10	1.63854	0.000916845
INF2;AF:chr14:104689621:104689739-104701357:104700678:104700709-104701357:+	14:104532142:T:C	-157480	4.42963e-11	1.85069	0.000333012
INF2;AF:chr14:104689621:104689739-104701357:104700678:104700709-104701357:+	14:104533268:G:A	-156354	4.14554e-11	1.8504	0.000311655
INF2;AF:chr14:104689621:104689739-104701357:104700678:104700709-104701357:+	14:104533543:T:G	-156079	3.27875e-11	1.82148	0.000246491
INF2;AF:chr14:104689621:104689739-104701357:104700678:104700709-104701357:+	14:104533835:C:T	-155787	6.31137e-11	1.79254	0.000474478
INF2;AF:chr14:104689621:104689739-104701357:104700678:104700709-104701357:+	14:104534129:A:G	-155493	8.48539e-11	1.64218	0.000637917
INF2;AF:chr14:104689621:104689739-104701357:104700678:104700709-104701357:+	14:104557175:T:C	-132447	6.22088e-09	1.49785	0.0467675
INF2;AF:chr14:104689621:104689739-104701357:104700678:104700709-104701357:+	14:104558654:T:G	-130968	6.51457e-09	1.49226	0.0489754
INF2;AF:chr14:104689621:104689739-104701357:104700678:104700709-104701357:+	14:104569147:T:C	-120475	2.7349e-09	1.52417	0.0205605
INF2;AF:chr14:104689621:104689739-104701357:104700678:104700709-104701357:+	14:104574559:C:T	-115063	1.15413e-09	1.58661	0.00867655
INF2;AF:chr14:104689621:104689739-104701357:104700678:104700709-104701357:+	14:104574579:A:C	-115043	1.1225e-09	1.58732	0.00843877
INF2;AF:chr14:104689621:104689739-104701357:104700678:104700709-104701357:+	14:104579585:A:G	-110037	1.82908e-09	1.55302	0.0137507
INF2;AF:chr14:104689621:104689739-104701357:104700678:104700709-104701357:+	14:104582830:G:A	-106792	8.12941e-10	-1.33079	0.00611155
INF2;AF:chr14:104689621:104689739-104701357:104700678:104700709-104701357:+	14:104585118:C:G	-104504	7.98071e-10	1.57906	0.00599976
INF2;AF:chr14:104689621:104689739-104701357:104700678:104700709-104701357:+	14:104594534:T:C	-95088	3.81186e-09	-1.24152	0.0286569
INF2;AF:chr14:104689621:104689739-104701357:104700678:104700709-104701357:+	14:104594543:C:T	-95079	3.81186e-09	-1.24152	0.0286569
INF2;AF:chr14:104689621:104689739-104701357:104700678:104700709-104701357:+	14:104599522:T:G	-90100	1.20376e-09	-1.25081	0.00904966
INF2;AF:chr14:104689621:104689739-104701357:104700678:104700709-104701357:+	14:104603756:G:T	-85866	3.9576e-09	-1.21841	0.0297526
INF2;AF:chr14:104689621:104689739-104701357:104700678:104700709-104701357:+	14:104605958:A:T	-83664	2.20879e-09	-1.22005	0.0166053
INF2;AF:chr14:104689621:104689739-104701357:104700678:104700709-104701357:+	14:104686007:G:A	-3615	1.40025e-09	1.30462	0.0105268
INF2;AF:chr14:104689621:104689739-104701357:104700678:104700709-104701357:+	14:104701470:C:T	11848	3.80595e-10	0.896787	0.00286125
INF2;AF:chr14:104689621:104689739-104701357:104700678:104700709-104701357:+	14:104723167:G:A	33545	3.50811e-09	1.17033	0.0263734
INF2;AF:chr14:104689621:104689739-104701357:104700737:104700864-104701357:+	14:104529318:T:C	-160304	4.85112e-09	1.53384	0.0364699
INF2;AF:chr14:104689621:104689739-104701357:104700737:104700864-104701357:+	14:104529935:C:A	-159687	4.63062e-09	1.53376	0.0348122
INF2;AF:chr14:104689621:104689739-104701357:104700737:104700864-104701357:+	14:104532142:T:C	-157480	2.06348e-09	1.7324	0.0155129
INF2;AF:chr14:104689621:104689739-104701357:104700737:104700864-104701357:+	14:104533268:G:A	-156354	1.95543e-09	1.73217	0.0147006
INF2;AF:chr14:104689621:104689739-104701357:104700737:104700864-104701357:+	14:104533543:T:G	-156079	1.41703e-09	1.71013	0.010653
INF2;AF:chr14:104689621:104689739-104701357:104700737:104700864-104701357:+	14:104533835:C:T	-155787	2.58939e-09	1.68003	0.0194666
INF2;AF:chr14:104689621:104689739-104701357:104700737:104700864-104701357:+	14:104534129:A:G	-155493	3.54031e-09	1.53643	0.0266155
INF2;AF:chr14:104701366:104701756-104703105:104701931:104702195-104703105:+	14:104476831:G:A	-224536	3.7142e-10	-1.81515	0.00279227
INF2;AF:chr14:104701366:104701756-104703105:104701931:104702195-104703105:+	14:104507770:T:C	-193597	1.52209e-09	1.68184	0.0114428
INF2;AF:chr14:104701366:104701756-104703105:104701931:104702195-104703105:+	14:104529318:T:C	-172049	3.91198e-10	1.6988	0.00294096
INF2;AF:chr14:104701366:104701756-104703105:104701931:104702195-104703105:+	14:104529935:C:A	-171432	3.69578e-10	1.69879	0.00277842
INF2;AF:chr14:104701366:104701756-104703105:104701931:104702195-104703105:+	14:104534129:A:G	-167238	6.30196e-10	1.67305	0.00473771
INF2;AF:chr14:104701366:104701756-104703105:104701931:104702195-104703105:+	14:104582830:G:A	-118537	2.21602e-09	-1.37938	0.0166597
INF2;AF:chr14:104701366:104701756-104703105:104701931:104702195-104703105:+	14:104594534:T:C	-106833	1.81798e-09	-1.33705	0.0136673
INF2;AF:chr14:104701366:104701756-104703105:104701931:104702195-104703105:+	14:104594543:C:T	-106824	1.81798e-09	-1.33705	0.0136673
INF2;AF:chr14:104701366:104701756-104703105:104701931:104702195-104703105:+	14:104599522:T:G	-101845	1.77051e-09	-1.31378	0.0133104
INF2;AF:chr14:104701366:104701756-104703105:104701931:104702195-104703105:+	14:104603756:G:T	-97611	1.95894e-09	-1.31115	0.014727
INF2;AF:chr14:104701366:104701756-104703105:104701931:104702195-104703105:+	14:104605958:A:T	-95409	2.93165e-09	-1.28404	0.0220396
INF2;AF:chr14:104701366:104701756-104703105:104701931:104702195-104703105:+	14:104701470:C:T	103	3.97523e-10	0.949013	0.00298851
PACS2;AF:chr14:105314853:105315037-105348493:105336425:105336658-105348493:+	14:105642421:T:C	327567	8.80593e-10	1.18154	0.00662015
AQR;A3:chr15:34890324-34893663:34890312-34893663:-	15:34856030:C:A	-34283	1.62467e-09	-1.63322	0.012214
RPAP1;SE:chr15:41527605-41527860:41528027-41528235:-	15:40979520:C:T	-548341	3.12188e-09	0.859711	0.0234698
VPS39;A3:chr15:42165816-42166159:42165113-42166159:-	15:41482225:A:G	-682889	5.08984e-09	0.877231	0.0382646
VPS39;A3:chr15:42165816-42166159:42165113-42166159:-	15:41490486:A:C	-674628	9.90681e-10	1.23228	0.00744777
PPIP5K1;A3:chr15:43573148-43573357:43573088-43573357:-	15:42810395:C:T	-762694	6.44847e-09	-1.68856	0.0484785
PPIP5K1;A3:chr15:43573148-43573357:43573088-43573357:-	15:42868205:T:C	-704884	6.45615e-10	-1.21998	0.00485362
PPIP5K1;A3:chr15:43573148-43573357:43573088-43573357:-	15:42873831:C:T	-699258	2.85864e-09	-1.14465	0.0214908
PPIP5K1;A3:chr15:43573148-43573357:43573088-43573357:-	15:42918707:C:T	-654382	2.87756e-10	1.0251	0.0021633
PPIP5K1;A5:chr15:43573148-43573357:43573148-43573381:-	15:42868205:T:C	-705153	2.76193e-09	-1.16711	0.0207637
PPIP5K1;A5:chr15:43573148-43573357:43573148-43573381:-	15:42918707:C:T	-654651	1.30575e-09	0.980943	0.00981641
PDIA3;SE:chr15:43766910-43768489:43768597-43769518:+	15:43756033:A:G	-12457	1.12346e-13	-1.25935	8.44598e-07
SERF2;RI:chr15:43792975:43793083-43793710:43794310:+	15:43101683:C:T	-691401	3.53848e-09	0.82573	0.0266017
SERF2;RI:chr15:43792975:43793083-43793710:43794310:+	15:43121483:A:G	-671601	1.10988e-10	0.982973	0.000834389
SERF2;RI:chr15:43792975:43793083-43793710:43794310:+	15:43342676:G:A	-450408	1.83866e-10	1.09596	0.00138227
SERF2;RI:chr15:43792975:43793083-43793710:43794310:+	15:44674191:T:C	881107	4.93532e-10	0.580459	0.00371029
MYO1E;SE:chr15:59231791-59236585:59236672-59256284:-	15:59660183:A:G	423597	6.63288e-11	0.906722	0.000498649
ICE2;MX:chr15:60476167-60477937:60478069-60479003:60476167-60478568:60478650-60479003:-	15:59660017:T:C	-817921	7.47539e-10	0.851372	0.00561987
ICE2;SE:chr15:60476167-60477937:60478069-60479003:-	15:60069479:C:T	-408459	6.35845e-09	-2.21331	0.0478018
ICE2;SE:chr15:60476167-60477937:60478069-60479003:-	15:60171261:C:A	-306677	2.76048e-09	-1.94312	0.0207528
MYO9A;SE:chr15:72021017-72027731:72027793-72032494:-	15:72345454:T:C	317722	3.6882e-11	1.44784	0.000277273
MYO9A;SE:chr15:72027793-72032494:72032588-72045724:-	15:72345454:T:C	312959	6.14038e-10	1.43242	0.00461623
MYO9A;AF:chr15:72046634-72117680:72118150:72046634-72118157:72118223:-	15:72345454:T:C	227296	6.14038e-10	1.43242	0.00461623
MYO9A;AF:chr15:72046634-72117680:72118150:72046634-72118305:72118577:-	15:72345454:T:C	227148	3.6882e-11	1.44784	0.000277273
PKM;A5:chr15:72219110-72231324:72219110-72231599:-	15:72231348:C:T	23	4.96274e-09	0.871382	0.037309
PKM;AF:chr15:72219110-72231116:72231323:72219110-72231324:72231684:-	15:72231348:C:T	23	8.43053e-10	-1.01603	0.00633793
ADPGK;AF:chr15:72771845-72774872:72775593:72771845-72783246:72784113:-	15:72343488:A:C	-439759	2.84838e-11	0.858989	0.000214136
FAM219B;A5:chr15:74902786-74904664:74902786-74905154:-	15:75899511:T:C	994846	1.43599e-09	0.848818	0.0107955
COMMD4;AF:chr15:75336063:75336092-75338062:75336105:75336221-75338062:+	15:74384086:C:G	-951978	5.88922e-09	-2.4682	0.0442742
MAN2C1;SE:chr15:75367634-75368073:75368198-75368483:-	15:75631573:T:C	263499	4.0559e-09	1.03968	0.0304916
MAN2C1;SE:chr15:75367634-75368073:75368198-75368483:-	15:75641302:A:G	273228	1.36015e-10	0.959229	0.00102254
MAN2C1;SE:chr15:75367634-75368073:75368198-75368483:-	15:75655866:T:C	287792	2.76838e-09	-1.11371	0.0208122
ISL2;SE:chr15:76337967-76338252:76338514-76340276:+	15:75899461:G:A	-438792	1.13247e-10	0.85476	0.000851372
ISL2;SE:chr15:76337967-76338252:76338514-76340276:+	15:75899511:T:C	-438742	1.28244e-13	0.95103	9.64117e-07
SCAPER;SE:chr15:76354140-76376162:76376311-76381378:-	15:76926980:T:C	550817	6.46996e-09	1.25297	0.0486401
SCAPER;SE:chr15:76354140-76376162:76376311-76381378:-	15:76944641:A:G	568478	4.44839e-09	1.21963	0.0334422
SCAPER;SE:chr15:76354140-76376162:76376311-76381378:-	15:76953143:T:A	576980	3.95414e-09	1.27975	0.0297266
SCAPER;SE:chr15:76354140-76376162:76376311-76381378:-	15:76955213:C:T	579050	6.44863e-09	1.44603	0.0484797
SCAPER;SE:chr15:76765454-76765563:76765638-76766918:-	15:75899511:T:C	-866053	1.42945e-09	0.840337	0.0107464
SCAPER;SE:chr15:76765454-76765563:76765638-76766918:-	15:75899625:T:C	-865939	8.89938e-10	0.856296	0.0066904
ARPIN-AP3S2;SE:chr15:89903379-89903777:89903983-89908280:-	15:90887206:T:C	983428	1.63079e-09	0.895889	0.01226
CRTC3;SE:chr15:90617968-90619741:90619790-90625776:+	15:90920612:G:A	300870	1.27997e-09	0.800304	0.0096226
UNC45A;RI:chr15:90949654:90949720-90950154:90950267:+	15:90094218:T:A	-855503	6.11597e-09	0.935273	0.0459788
UNC45A;RI:chr15:90949654:90949720-90950154:90950267:+	15:90094927:A:G	-854794	3.24313e-09	0.957473	0.0243813
UNC45A;RI:chr15:90949654:90949720-90950154:90950267:+	15:90096643:G:A	-853078	3.06247e-09	0.958864	0.0230231
UNC45A;RI:chr15:90949654:90949720-90950154:90950267:+	15:90097766:C:T	-851955	2.30663e-09	0.961966	0.0173409
UNC45A;RI:chr15:90949654:90949720-90950154:90950267:+	15:90892286:C:G	-57435	4.25485e-09	-0.611206	0.0319872
UNC45A;RI:chr15:90949654:90949720-90950154:90950267:+	15:91000531:C:T	50810	2.64845e-09	-0.563865	0.0199106
VPS33B;SE:chr15:91017024-91017805:91017885-91022154:-	15:90310701:G:A	-707105	1.73787e-09	1.3431	0.013065
MEF2A;A3:chr15:99645764-99671323:99645764-99671520:+	15:99725029:C:T	53705	4.92686e-09	0.667876	0.0370393
MEF2A;A3:chr15:99645764-99671323:99645764-99671520:+	15:99725165:T:C	53841	4.59712e-09	0.671976	0.0345604
MEF2A;A3:chr15:99645764-99671323:99645764-99671520:+	15:99737779:G:T	66455	5.56427e-09	0.989899	0.0418312
MEF2A;A3:chr15:99645764-99671323:99645764-99671520:+	15:99740311:G:A	68987	1.97463e-09	0.918548	0.0148449
MEF2A;A3:chr15:99645764-99671323:99645764-99671520:+	15:99740596:A:C	69272	4.56914e-09	0.874054	0.03435
MEF2A;A3:chr15:99645764-99671323:99645764-99671520:+	15:99740839:G:A	69515	2.02513e-09	0.918323	0.0152246
MEF2A;A3:chr15:99645764-99671323:99645764-99671520:+	15:99741265:A:C	69941	2.12201e-09	0.920389	0.0159529
SNRNP25;AF:chr16:53828:54058-55459:54178:54260-55459:+	16:287750:C:G	233921	6.42168e-11	1.28444	0.000482771
FAM234A;SE:chr16:254681-259483:259599-259969:+	16:453044:G:A	193560	2.88067e-09	-0.790068	0.0216564
FAM234A;SE:chr16:254681-259483:259599-259969:+	16:626429:T:C	366945	2.74594e-09	-0.791553	0.0206435
FAM234A;SE:chr16:254681-259483:259599-259969:+	16:629670:C:T	370186	2.67493e-09	-0.793035	0.0201097
CHTF18;A3:chr16:794201-795132:794201-795248:+	16:287750:C:G	-507383	1.34483e-09	1.41003	0.0101102
UBE2I;AF:chr16:1309636:1309773-1314020:1311871:1312667-1314020:+	16:453044:G:A	-856593	4.05505e-10	-1.90172	0.00304852
UBE2I;AF:chr16:1309636:1309773-1314020:1311871:1312667-1314020:+	16:626429:T:C	-683208	1.50765e-10	-1.94019	0.00113343
UBE2I;AF:chr16:1309636:1309773-1314020:1311871:1312667-1314020:+	16:629670:C:T	-679967	1.56936e-10	-1.9412	0.00117982
UBE2I;AF:chr16:1309636:1309773-1314020:1311871:1312667-1314020:+	16:672548:A:G	-637089	3.72411e-10	1.2152	0.00279972
UBE2I;AF:chr16:1309636:1309773-1314020:1312331:1312558-1314020:+	16:672548:A:G	-637089	1.42405e-12	1.43311	1.07058e-05
UBE2I;AF:chr16:1309636:1309773-1314020:1312450:1312603-1314020:+	16:453044:G:A	-856593	1.81491e-09	-1.76546	0.0136442
UBE2I;AF:chr16:1309636:1309773-1314020:1312450:1312603-1314020:+	16:626429:T:C	-683208	1.68471e-09	-1.76975	0.0126654
UBE2I;AF:chr16:1309636:1309773-1314020:1312450:1312603-1314020:+	16:629670:C:T	-679967	1.74169e-09	-1.77073	0.0130937
UBE2I;AF:chr16:1309636:1309773-1314020:1312450:1312603-1314020:+	16:672548:A:G	-637089	1.64354e-11	1.23224	0.000123559
EME2;SE:chr16:1773841-1774260:1774352-1775041:+	16:1324817:A:G	-449444	3.39175e-11	1.54106	0.000254986
NUBP2;AF:chr16:1782932:1783036-1786537:1783853:1784066-1786537:+	16:1324817:A:G	-458116	2.08288e-13	1.73402	1.56587e-06
NUBP2;AF:chr16:1782960:1783036-1786537:1783853:1784066-1786537:+	16:1324817:A:G	-458144	2.82321e-09	1.24792	0.0212244
HAGH;A5:chr16:1826602-1826712:1826602-1826718:-	16:1823175:G:C	-3538	3.72731e-10	-2.5117	0.00280213
TSC2;AF:chr16:2047986:2048065-2048587:2048202:2048273-2048587:+	16:1325913:A:G	-722074	1.24512e-10	0.720355	0.00093606
TSC2;AF:chr16:2047986:2048065-2048587:2048202:2048273-2048587:+	16:1341870:C:G	-706117	2.38502e-10	1.41571	0.00179302
TSC2;AF:chr16:2047986:2048065-2048587:2048202:2048273-2048587:+	16:1342876:T:C	-705111	2.62883e-10	1.4138	0.00197631
TSC2;AF:chr16:2047986:2048065-2048587:2048202:2048273-2048587:+	16:2760862:C:G	712875	6.12481e-09	1.35783	0.0460453
TSC2;AF:chr16:2047989:2048065-2048587:2048202:2048273-2048587:+	16:1325913:A:G	-722077	3.66227e-09	0.721532	0.0275323
TSC2;A3:chr16:2062008-2062497:2062008-2062529:+	16:2034337:C:T	-28161	9.25634e-12	-1.47881	6.95876e-05
TSC2;A3:chr16:2062008-2062497:2062008-2062529:+	16:2140017:G:A	77519	8.32561e-11	-1.47301	0.000625905
TSC2;A3:chr16:2077726-2079032:2077726-2079035:+	16:1325913:A:G	-753120	1.28407e-11	0.814427	9.65342e-05
TSC2;A3:chr16:2077726-2079032:2077726-2079035:+	16:3053366:C:T	974333	6.05079e-09	0.861458	0.0454888
PKD1;A3:chr16:2094013-2094092:2093856-2094092:-	16:1324817:A:G	-769040	1.43672e-09	1.65286	0.010801
TRAF7;AF:chr16:2155782:2155858-2163883:2163542:2163799-2163883:+	16:1519523:A:C	-636260	2.21608e-11	-1.06465	0.000166601
TRAF7;AF:chr16:2155782:2155858-2163883:2163542:2163799-2163883:+	16:1520856:T:C	-634927	5.78564e-11	-1.01127	0.000434955
TRAF7;AF:chr16:2155782:2155858-2163883:2163542:2163799-2163883:+	16:1522313:T:C	-633470	1.62024e-10	-0.974447	0.00121807
TRAF7;AF:chr16:2155782:2155858-2163883:2163542:2163799-2163883:+	16:1541111:G:T	-614672	2.37825e-11	-0.881202	0.000178793
TRAF7;AF:chr16:2155782:2155858-2163883:2163542:2163799-2163883:+	16:1716247:G:A	-439536	5.7396e-09	-0.910337	0.0431493
MLST8;AF:chr16:2205177:2205512-2206061:2205769:2205875-2206061:+	16:1325913:A:G	-879265	3.51994e-09	0.815763	0.0264623
MLST8;RI:chr16:2206358:2206409-2206497:2206659:+	16:2197361:C:T	-9049	4.80784e-09	0.861048	0.0361445
MLST8;RI:chr16:2206358:2206409-2206497:2206659:+	16:2201404:T:C	-5006	5.06474e-09	0.8188	0.0380759
MLST8;A3:chr16:2207110-2207193:2207110-2207197:+	16:1492405:T:C	-714789	5.899e-09	-1.70938	0.0443477
MLST8;A3:chr16:2207110-2207193:2207110-2207197:+	16:2772835:G:C	565641	3.85011e-10	-1.32435	0.00289445
E4F1;A5:chr16:2235001-2235081:2234949-2235081:+	16:1324817:A:G	-910133	1.90001e-09	1.49905	0.014284
KCTD5;SE:chr16:2696043-2697906:2697997-2699821:+	16:3539846:A:G	841939	6.01395e-11	0.911771	0.000452119
ELOB;AL:chr16:2771943:2772102-2776993:2772140:2775556-2776993:-	16:2765236:A:C	-6708	1.45356e-10	-0.807402	0.00109276
ELOB;AL:chr16:2771943:2772102-2776993:2772140:2775556-2776993:-	16:3382413:C:T	610469	4.48813e-09	-0.688076	0.033741
ELOB;AL:chr16:2771943:2772102-2776993:2772140:2775556-2776993:-	16:3733148:G:A	961204	3.6483e-09	0.773601	0.0274273
ELOB;AL:chr16:2771943:2772102-2776993:2772140:2775556-2776993:-	16:3743913:T:A	971969	3.95329e-09	0.806382	0.0297202
ELOB;AL:chr16:2771943:2772102-2776993:2772140:2775556-2776993:-	16:3750544:T:C	978600	3.88447e-09	0.962051	0.0292028
ZNF597;A3:chr16:3437538-3440807:3433973-3440807:-	16:3714879:T:C	280905	1.65176e-09	-1.52612	0.0124177
ZNF597;A3:chr16:3437538-3440807:3433973-3440807:-	16:3733148:G:A	299174	1.18572e-09	-0.958575	0.00891404
ZNF597;A3:chr16:3437538-3440807:3433973-3440807:-	16:3743913:T:A	309939	1.94563e-09	-0.990333	0.0146269
TRAP1;SE:chr16:3689137-3690827:3690985-3717421:-	16:3056993:A:T	-633835	1.92904e-09	0.969028	0.0145022
CREBBP;AL:chr16:3725111:3729874-3731192:3730512:3730552-3731192:-	16:3083937:C:T	-641175	1.93749e-09	-1.01041	0.0145657
ADCY9;SE:chr16:3989096-3992146:3992363-3993406:-	16:4881703:C:T	889556	8.6071e-13	1.09788	6.47067e-06
ADCY9;A3:chr16:3992363-3993406:3992270-3993406:-	16:4881703:C:T	889432	2.87875e-14	1.11476	2.1642e-07
NAGPA;SE:chr16:5027198-5027278:5027379-5027846:-	16:4881703:C:T	-145576	3.80762e-09	1.05683	0.028625
NAGPA;AF:chr16:5033728-5033829:5033939:5033728-5033999:5034141:-	16:4881703:C:T	-152297	6.03867e-14	0.954965	4.53977e-07
ALG1;AF:chr16:5071843:5072057-5072951:5072248:5072303-5072951:+	16:4881703:C:T	-190141	5.86687e-12	1.14929	4.41061e-05
ENSG00000188897;SE:chr16:11372738-11383642:11383779-11383886:-	16:10911004:T:C	-472639	6.63008e-09	0.994245	0.0498438
ENSG00000188897;SE:chr16:11372738-11383642:11383779-11383886:-	16:10934469:G:A	-449174	1.20947e-09	0.838107	0.00909259
ENSG00000188897;AF:chr16:11414508-11417463:11417631:11414508-11417632:11417839:-	16:11605659:C:T	188026	2.48022e-09	1.35916	0.0186459
ENSG00000188897;A5:chr16:11508855-11514359:11508855-11514435:-	16:10929968:T:C	-584392	1.42235e-09	0.841493	0.010693
LITAF;AF:chr16:11556735-11587151:11587337:11556735-11611037:11614831:-	16:10934469:G:A	-676569	8.68105e-10	0.582759	0.00652627
RSL1D1;A3:chr16:11841820-11841907:11841817-11841907:-	16:11406603:C:T	-435215	1.81293e-09	-1.95535	0.0136293
EIF3C;A3:chr16:28714098-28714321:28714098-28714351:+	16:28830990:A:G	116668	4.0949e-14	1.09102	3.07848e-07
ATXN2L;AF:chr16:28823093:28823558-28825366:28824138:28824542-28825366:+	16:28830990:A:G	7896	3.09653e-12	1.01093	2.32792e-05
QPRT;SE:chr16:29679210-29694664:29695199-29696996:+	16:28830990:A:G	-863675	1.14475e-09	0.911697	0.00860604
QPRT;A5:chr16:29695199-29696996:29694755-29696996:+	16:28830990:A:G	-863766	1.14475e-09	0.911697	0.00860604
KIF22;AF:chr16:29790751:29790829-29796893:29790968:29791221-29796893:+	16:29806677:C:T	15925	4.43124e-09	0.840294	0.0333133
KIF22;AF:chr16:29790751:29790829-29796893:29790971:29791461-29796893:+	16:29806677:C:T	15925	2.1088e-09	0.876546	0.0158536
ALDOA;AF:chr16:30064434:30064505-30067234:30065791:30065927-30067234:+	16:30769507:A:G	705072	1.10286e-13	1.18007	8.29112e-07
ALDOA;AF:chr16:30064434:30064505-30067234:30065858:30065927-30067234:+	16:30769507:A:G	705072	2.67939e-10	1.10559	0.00201432
YPEL3;RI:chr16:30095252:30095335-30096097:30096351:-	16:29799998:C:T	-295338	4.54359e-09	0.611096	0.0341579
YPEL3;RI:chr16:30095252:30095335-30096097:30096351:-	16:30769507:A:G	674171	1.6925e-09	0.72975	0.0127239
MAPK3;A5:chr16:30117784-30118047:30117784-30118099:-	16:30745574:A:G	627526	3.34082e-12	-1.42151	2.51157e-05
MAPK3;A5:chr16:30117784-30118047:30117784-30118099:-	16:30746134:A:G	628086	3.35389e-10	-1.4579	0.0025214
MAPK3;A5:chr16:30117784-30118047:30117784-30118099:-	16:30754926:G:A	636878	7.30693e-11	-0.829988	0.000549323
MAPK3;A5:chr16:30117784-30118047:30117784-30118099:-	16:30758828:T:G	640780	7.50367e-14	-1.31387	5.64113e-07
MAPK3;A5:chr16:30117784-30118047:30117784-30118099:-	16:30758946:C:G	640898	7.12186e-14	-1.31787	5.35409e-07
SLX1A;SE:chr16:30194791-30194886:30195227-30196974:+	16:29223807:A:G	-971080	2.27186e-12	-1.55722	1.70795e-05
SLX1A;SE:chr16:30194791-30194886:30195227-30196974:+	16:30769507:A:G	574620	2.35482e-12	0.943449	1.77031e-05
ITGAL;SE:chr16:30475580-30481439:30481584-30483827:+	16:30769507:A:G	288067	9.17305e-10	0.936439	0.00689614
ITGAL;SE:chr16:30475580-30481439:30481584-30483827:+	16:30984207:A:G	502767	2.46984e-09	0.902157	0.0185678
ITGAL;SE:chr16:30475580-30481439:30481584-30483827:+	16:30984348:T:C	502908	3.32835e-10	0.839634	0.0025022
ITGAL;SE:chr16:30475580-30481439:30481584-30483827:+	16:31130505:A:G	649065	3.17067e-09	1.33614	0.0238366
ITGAL;SE:chr16:30475580-30481439:30481584-30483827:+	16:31130559:A:G	649119	3.17067e-09	1.33614	0.0238366
ITGAL;SE:chr16:30489155-30489254:30489386-30494212:+	16:29902387:C:G	-586868	2.57367e-10	-2.18676	0.00193484
ITGAL;SE:chr16:30489155-30489254:30489386-30494212:+	16:31130559:A:G	641304	4.06786e-15	1.35174	3.05815e-08
ZNF689;A5:chr16:30609638-30609837:30609638-30610202:-	16:30769507:A:G	159669	1.52555e-09	0.890163	0.0114688
ZNF689;A5:chr16:30609638-30609837:30609638-30610202:-	16:31130559:A:G	520721	1.28672e-11	1.4283	9.67334e-05
ZNF689;AF:chr16:30609638-30609837:30610389:30609638-30623740:30624012:-	16:29799998:C:T	-823743	6.09239e-09	0.717045	0.0458016
ZNF689;AF:chr16:30609638-30609837:30610389:30609638-30623740:30624012:-	16:30769507:A:G	145766	1.28659e-10	0.908319	0.000967237
ZNF689;AF:chr16:30609638-30609837:30610389:30609638-30623740:30624012:-	16:31110472:G:A	486731	1.36076e-09	0.825597	0.01023
ZNF689;AF:chr16:30609638-30609837:30610389:30609638-30623740:30624012:-	16:31130559:A:G	506818	9.74258e-13	1.44279	7.32431e-06
BCL7C;AL:chr16:30851246:30852322-30888860:30887795:30887990-30888860:-	16:31141396:T:C	290149	3.01906e-10	0.582822	0.00226968
BCL7C;AL:chr16:30851246:30852322-30888860:30887795:30887990-30888860:-	16:31141784:A:G	290537	1.37602e-10	0.563233	0.00103447
BCL7C;AL:chr16:30851246:30852322-30888860:30887795:30887990-30888860:-	16:31142459:G:A	291212	3.27513e-10	0.573356	0.00246219
BCL7C;AL:chr16:30851246:30852322-30888860:30887795:30887990-30888860:-	16:31144870:T:C	293623	2.54342e-10	0.590421	0.0019121
BCL7C;AL:chr16:30851246:30852322-30888860:30887795:30887990-30888860:-	16:31155858:A:G	304611	1.90769e-09	0.742818	0.0143417
FBXL19;AF:chr16:30923572:30924459-30925731:30924575:30924768-30925731:+	16:31141396:T:C	217823	4.89375e-09	0.863609	0.0367904
FBXL19;AF:chr16:30923572:30924459-30925731:30924575:30924768-30925731:+	16:31142459:G:A	218886	3.14815e-09	0.859661	0.0236673
FBXL19;AF:chr16:30923572:30924459-30925731:30924575:30924768-30925731:+	16:31144870:T:C	221297	3.34129e-09	0.879673	0.0251193
ORAI3;RI:chr16:30953185:30953712-30954037:30955476:+	16:30949186:T:C	-4527	2.36978e-10	0.853158	0.00178156
RUSF1;RI:chr16:31508074:31508133-31508269:31508394:-	16:31130559:A:G	-377575	7.93142e-13	1.11181	5.96271e-06
RUSF1;AF:chr16:31507878-31508074:31508394:31507878-31509127:31509309:-	16:31130559:A:G	-378569	7.93142e-13	1.11181	5.96271e-06
CYLD;AF:chr16:50742086:50742124-50742762:50742146:50742216-50742762:+	16:50014240:G:A	-727847	5.9597e-09	1.15969	0.044804
CYLD;AF:chr16:50742086:50742124-50742762:50742146:50742216-50742762:+	16:50033003:C:G	-709084	7.92362e-10	1.05206	0.00595684
CYLD;AF:chr16:50742086:50742124-50742762:50742146:50742216-50742762:+	16:50033013:A:G	-709074	4.50413e-09	1.00175	0.0338613
CYLD;AF:chr16:50742086:50742124-50742762:50742146:50742216-50742762:+	16:50035144:G:C	-706943	2.20065e-10	1.04761	0.00165441
CYLD;AF:chr16:50742086:50742124-50742762:50742146:50742216-50742762:+	16:50035317:G:A	-706770	8.03628e-10	1.0524	0.00604154
CYLD;AF:chr16:50742086:50742124-50742762:50742146:50742216-50742762:+	16:50035861:A:G	-706226	8.42237e-10	0.849218	0.0063318
CYLD;AF:chr16:50742086:50742124-50742762:50742146:50742216-50742762:+	16:50039997:C:T	-702090	2.84551e-09	0.944042	0.0213921
CYLD;AF:chr16:50742086:50742124-50742762:50742146:50742216-50742762:+	16:50041587:T:C	-700500	3.34211e-09	0.952882	0.0251254
CYLD;AF:chr16:50742086:50742124-50742762:50742146:50742216-50742762:+	16:50053756:C:G	-688331	3.7136e-09	1.04137	0.0279182
CYLD;AF:chr16:50742086:50742124-50742762:50742146:50742216-50742762:+	16:50054031:T:C	-688056	3.81877e-09	1.04155	0.0287089
CYLD;AF:chr16:50742086:50742124-50742762:50742160:50742216-50742762:+	16:50012055:G:A	-730032	2.58876e-09	1.15079	0.0194619
CYLD;AF:chr16:50742086:50742124-50742762:50742160:50742216-50742762:+	16:50012887:A:G	-729200	2.5841e-09	1.15049	0.0194268
CYLD;AF:chr16:50742086:50742124-50742762:50742160:50742216-50742762:+	16:50014240:G:A	-727847	7.91935e-10	1.16951	0.00595363
CYLD;AF:chr16:50742086:50742124-50742762:50742160:50742216-50742762:+	16:50014411:C:T	-727676	2.57026e-09	1.15048	0.0193228
CYLD;AF:chr16:50742086:50742124-50742762:50742160:50742216-50742762:+	16:50015404:T:C	-726683	5.32087e-09	-1.15325	0.0400014
CYLD;AF:chr16:50742086:50742124-50742762:50742160:50742216-50742762:+	16:50015464:G:T	-726623	2.58015e-09	1.14988	0.0193971
CYLD;AF:chr16:50742086:50742124-50742762:50742160:50742216-50742762:+	16:50019882:A:C	-722205	2.62611e-09	1.14814	0.0197427
CYLD;AF:chr16:50742086:50742124-50742762:50742160:50742216-50742762:+	16:50033003:C:G	-709084	1.7851e-10	1.04497	0.00134201
CYLD;AF:chr16:50742086:50742124-50742762:50742160:50742216-50742762:+	16:50033013:A:G	-709074	9.87231e-10	0.998968	0.00742184
CYLD;AF:chr16:50742086:50742124-50742762:50742160:50742216-50742762:+	16:50035144:G:C	-706943	2.28316e-11	1.05238	0.000171644
CYLD;AF:chr16:50742086:50742124-50742762:50742160:50742216-50742762:+	16:50035317:G:A	-706770	1.83051e-10	1.04512	0.00137615
CYLD;AF:chr16:50742086:50742124-50742762:50742160:50742216-50742762:+	16:50039997:C:T	-702090	4.55863e-10	0.946521	0.0034271
CYLD;AF:chr16:50742086:50742124-50742762:50742160:50742216-50742762:+	16:50040533:T:C	-701554	3.86488e-09	0.93343	0.0290555
CYLD;AF:chr16:50742086:50742124-50742762:50742160:50742216-50742762:+	16:50040593:G:A	-701494	4.02505e-09	0.933203	0.0302596
CYLD;AF:chr16:50742086:50742124-50742762:50742160:50742216-50742762:+	16:50041587:T:C	-700500	5.69291e-10	0.95457	0.00427983
CYLD;AF:chr16:50742086:50742124-50742762:50742160:50742216-50742762:+	16:50050251:C:G	-691836	1.83549e-09	0.975191	0.0137989
CYLD;AF:chr16:50742086:50742124-50742762:50742160:50742216-50742762:+	16:50051339:G:A	-690748	2.23958e-09	0.976168	0.0168368
CYLD;AF:chr16:50742086:50742124-50742762:50742160:50742216-50742762:+	16:50053756:C:G	-688331	2.76452e-09	1.01085	0.0207832
CYLD;AF:chr16:50742086:50742124-50742762:50742160:50742216-50742762:+	16:50054031:T:C	-688056	2.86796e-09	1.01083	0.0215608
CYLD;AF:chr16:50742086:50742124-50742762:50742252:50742662-50742762:+	16:50014240:G:A	-727847	3.04864e-09	1.1761	0.0229192
CYLD;AF:chr16:50742086:50742124-50742762:50742252:50742662-50742762:+	16:50033003:C:G	-709084	2.68192e-09	1.02307	0.0201622
CYLD;AF:chr16:50742086:50742124-50742762:50742252:50742662-50742762:+	16:50035144:G:C	-706943	1.11143e-09	1.01224	0.00835554
CYLD;AF:chr16:50742086:50742124-50742762:50742252:50742662-50742762:+	16:50035317:G:A	-706770	2.72238e-09	1.02336	0.0204664
CYLD;AF:chr16:50742086:50742124-50742762:50742252:50742662-50742762:+	16:50035861:A:G	-706226	2.35949e-09	0.829254	0.0177382
CYLD;AL:chr16:50794428-50795548:50796323:50794428-50796324:50796711:+	16:50035144:G:C	-761181	2.18027e-09	0.991059	0.0163909
CYLD;AL:chr16:50794428-50795548:50796323:50794428-50796324:50796711:+	16:50035861:A:G	-760464	8.69653e-10	0.841881	0.0065379
CYLD;AL:chr16:50794428-50795548:50796323:50794428-50800820:50801935:+	16:50035861:A:G	-764960	2.31298e-09	0.822418	0.0173886
CYLD;AL:chr16:50794428-50795548:50796323:50794428-50801755:50801935:+	16:50035144:G:C	-766612	5.28022e-09	0.963681	0.0396958
MT1E;SE:chr16:56625879-56626466:56626531-56626880:+	16:55649639:G:A	-976828	9.92154e-10	-2.01466	0.00745885
MT1E;SE:chr16:56625879-56626466:56626531-56626880:+	16:55649809:G:A	-976658	1.00431e-09	-2.0165	0.00755023
MT1E;SE:chr16:56625879-56626466:56626531-56626880:+	16:55657685:G:A	-968782	6.75717e-10	-2.0732	0.00507993
MT1E;SE:chr16:56625879-56626466:56626531-56626880:+	16:55661969:T:C	-964498	9.11347e-10	-2.07175	0.00685135
USB1;AF:chr16:57999546:57999683-58002479:58001421:58001581-58002479:+	16:57185949:T:G	-813598	1.59965e-09	0.846401	0.0120259
USB1;AF:chr16:57999546:57999683-58002479:58001424:58001581-58002479:+	16:57185949:T:G	-813598	1.59965e-09	0.846401	0.0120259
PHAF1;A3:chr16:67109989-67110119:67109989-67110145:+	16:68023193:T:C	913073	6.39032e-09	0.746778	0.0480413
PHAF1;A3:chr16:67109989-67110119:67109989-67110145:+	16:68047204:T:C	937084	3.32458e-09	0.830568	0.0249936
RIPOR1;RI:chr16:67540458:67540501-67540552:67540704:+	16:68310793:C:T	770291	1.59688e-09	0.80857	0.0120051
UTP4;AF:chr16:69132596:69132689-69133512:69132884:69133012-69133512:+	16:69873945:G:A	741348	9.62192e-10	1.61774	0.0072336
NFAT5;SE:chr16:69655799-69659727:69659899-69669977:+	16:70657086:G:C	997358	3.19046e-19	-1.27819	2.39853e-12
AARS1;AF:chr16:70282784-70289421:70289529:70282784-70289530:70289580:-	16:69946191:G:T	-343340	4.10254e-09	1.33815	0.0308422
AARS1;AF:chr16:70282784-70289421:70289529:70282784-70289530:70289580:-	16:69946983:A:G	-342548	3.95945e-09	1.3871	0.0297665
RFWD3;A3:chr16:74649202-74651920:74649193-74651920:-	16:75443816:T:C	794622	1.47244e-11	0.934861	0.000110696
NECAB2;SE:chr16:83978552-83980839:83980864-83981030:+	16:84262201:A:G	281361	6.32486e-09	-1.88604	0.0475492
EMC8;RI:chr16:85786223:85786291-85786371:85786468:-	16:85804333:C:T	18041	4.46119e-09	0.874204	0.0335385
EMC8;RI:chr16:85786223:85786291-85786371:85786468:-	16:85804560:G:A	18268	2.48769e-10	0.97323	0.0018702
EMC8;RI:chr16:85786223:85786291-85786371:85786468:-	16:85804589:A:C	18297	2.48769e-10	0.97323	0.0018702
BANP;AF:chr16:87951430:87951515-87975048:87973623:87973694-87975048:+	16:87402617:A:G	-548814	4.57395e-09	1.03873	0.0343862
CBFA2T3;AF:chr16:88901656-88941020:88941770:88901656-88957591:88957775:-	16:89733755:C:T	776163	1.39622e-09	-1.63167	0.0104965
SPG7;A3:chr16:89529579-89530683:89529579-89530689:+	16:88678062:T:G	-852622	2.74894e-09	0.913419	0.0206661
SPG7;SE:chr16:89530808-89531904:89532066-89532463:+	16:88678062:T:G	-853843	5.36319e-10	1.00582	0.00403196
SPG7;A3:chr16:89532636-89536765:89532636-89536782:+	16:89615761:G:C	78995	2.21583e-09	2.1529	0.0166582
SPG7;AL:chr16:89532636-89536765:89537910:89532636-89544648:89546131:+	16:89615761:G:C	71112	2.21583e-09	2.1529	0.0166582
SPG7;A3:chr16:89532636-89544648:89532636-89546658:+	16:89606727:T:C	62078	3.49008e-09	1.46875	0.0262378
CHMP1A;RI:chr16:89646527:89646714-89647035:89647331:-	16:89738853:A:G	92138	2.93833e-09	1.00278	0.0220899
RAP1GAP2;RI:chr17:3030922:3031315-3031794:3031860:+	17:2365017:G:A	-666299	1.77555e-09	0.799241	0.0133483
RAP1GAP2;RI:chr17:3030922:3031315-3031794:3031860:+	17:2366475:C:T	-664841	4.38755e-09	0.906472	0.0329849
RAP1GAP2;RI:chr17:3030922:3031315-3031794:3031860:+	17:2366990:G:A	-664326	5.5608e-09	1.06099	0.0418052
RAP1GAP2;RI:chr17:3030922:3031315-3031794:3031860:+	17:2367483:T:C	-663833	7.15673e-10	0.996993	0.00538031
ATP2A3;A3:chr17:3925441-3928663:3925438-3928663:-	17:4733369:T:C	807930	4.18522e-09	-0.88641	0.0314638
RNF167;A5:chr17:4940726-4940873:4940642-4940873:+	17:4718478:T:G	-222165	2.0401e-11	1.13503	0.000153371
RNF167;A5:chr17:4940726-4940873:4940642-4940873:+	17:4733721:C:T	-206922	1.73503e-09	1.30097	0.0130437
RABEP1;SE:chr17:5378232-5380364:5380462-5381389:+	17:5181468:G:A	-198897	3.81128e-09	1.11817	0.0286526
RABEP1;SE:chr17:5378232-5380364:5380462-5381389:+	17:5189477:G:C	-190888	2.8341e-09	-1.60395	0.0213063
RABEP1;SE:chr17:5378232-5380364:5380462-5381389:+	17:5192459:A:G	-187906	3.27858e-09	1.0752	0.0246478
RABEP1;SE:chr17:5378232-5380364:5380462-5381389:+	17:5204605:T:C	-175760	4.48297e-09	1.00778	0.0337022
RABEP1;SE:chr17:5378232-5380364:5380462-5381389:+	17:5205151:A:G	-175214	3.60385e-09	-1.47896	0.0270931
RABEP1;A3:chr17:5381505-5383122:5381505-5383128:+	17:5181468:G:A	-201655	8.5216e-10	1.14785	0.00640639
RABEP1;A3:chr17:5381505-5383122:5381505-5383128:+	17:5189477:G:C	-193646	4.00015e-10	-1.66094	0.00300725
RABEP1;A3:chr17:5381505-5383122:5381505-5383128:+	17:5192459:A:G	-190664	4.17321e-10	1.11615	0.00313735
RABEP1;A3:chr17:5381505-5383122:5381505-5383128:+	17:5204605:T:C	-178518	3.34291e-10	1.0584	0.00251314
RABEP1;A3:chr17:5381505-5383122:5381505-5383128:+	17:5205151:A:G	-177972	2.33213e-10	-1.55635	0.00175326
RABEP1;A3:chr17:5381505-5383122:5381505-5383128:+	17:5209286:G:C	-173837	1.12088e-09	0.865123	0.00842659
DERL2;AL:chr17:5471254:5474789-5480054:5477613:5477999-5480054:-	17:4720824:C:T	-750431	1.7551e-09	-1.41247	0.0131945
DERL2;AL:chr17:5471254:5474789-5480054:5477613:5477999-5480054:-	17:4733721:C:T	-737534	2.2952e-09	1.1267	0.0172549
DERL2;AL:chr17:5471254:5474789-5480054:5477897:5477999-5480054:-	17:4720824:C:T	-750431	1.7551e-09	-1.41247	0.0131945
DERL2;AL:chr17:5471254:5474789-5480054:5477897:5477999-5480054:-	17:4733721:C:T	-737534	2.2952e-09	1.1267	0.0172549
NLRP1;AL:chr17:5499427:5499950-5515473:5514306:5515073-5515473:-	17:5384698:G:A	-114730	1.97351e-09	0.904495	0.0148365
NLRP1;A3:chr17:5560043-5581859:5560020-5581859:-	17:5202151:T:G	-357870	6.15236e-09	-0.921367	0.0462524
NLRP1;A3:chr17:5560043-5581859:5560020-5581859:-	17:5209074:G:A	-350947	6.62038e-09	-0.731128	0.0497709
NLRP1;RI:chr17:5583687:5583959-5584293:5584500:-	17:4718478:T:G	-865482	1.18543e-11	1.08883	8.91186e-05
NLRP1;RI:chr17:5583687:5584103-5584293:5584500:-	17:4718478:T:G	-865626	6.63598e-11	1.07319	0.000498882
NLRP1;RI:chr17:5583687:5584103-5584293:5584500:-	17:4733369:T:C	-850735	4.07502e-09	0.839338	0.0306353
ELP5;AF:chr17:7252056:7252082-7252426:7252232:7252337-7252426:+	17:7251215:G:A	-842	1.75476e-09	-0.841528	0.013192
ELP5;AF:chr17:7252056:7252082-7252426:7252237:7252345-7252426:+	17:7251215:G:A	-842	4.87753e-12	-1.00542	3.66684e-05
ELP5;AF:chr17:7252056:7252082-7252426:7252237:7252345-7252426:+	17:7253128:A:G	1071	4.56859e-10	-1.01062	0.00343459
ELP5;AF:chr17:7252056:7252082-7252426:7252237:7252345-7252426:+	17:7254884:T:G	2827	3.73521e-10	-1.0418	0.00280807
ELP5;AF:chr17:7252056:7252082-7252426:7252237:7252345-7252426:+	17:7265674:T:C	13617	5.0162e-09	-1.29003	0.0377109
EIF4A1;AF:chr17:7572825:7572864-7574260:7573722:7573776-7574260:+	17:7074687:G:C	-498139	2.06177e-09	-0.786882	0.0155
EIF4A1;A3:chr17:7577165-7577344:7577165-7577434:+	17:6581611:A:G	-995734	5.99551e-09	-1.47532	0.0450732
EIF4A1;A3:chr17:7577165-7577344:7577165-7577434:+	17:6581794:T:C	-995551	5.81957e-09	-1.11598	0.0437505
EIF4A1;A3:chr17:7577165-7577344:7577165-7577434:+	17:6585063:A:G	-992282	4.51283e-09	-1.11823	0.0339267
TOM1L2;SE:chr17:17882863-17884634:17884768-17893661:-	17:17149725:G:A	-734910	2.31296e-09	1.00374	0.0173884
TOM1L2;SE:chr17:17882863-17884634:17884768-17893661:-	17:17157491:T:C	-727144	3.0672e-10	1.01819	0.00230587
DRG2;A3:chr17:18098359-18099017:18098359-18099633:+	17:18242136:A:G	143118	1.11074e-09	-1.24798	0.00835036
DRG2;A3:chr17:18098359-18099017:18098359-18099633:+	17:18249987:A:G	150969	2.15847e-09	1.16211	0.016227
DRG2;A3:chr17:18098359-18099017:18098359-18099633:+	17:18272073:A:T	173055	1.47326e-10	-1.17221	0.00110757
DRG2;A3:chr17:18098359-18099017:18098359-18099633:+	17:18276870:G:A	177852	1.60167e-10	-1.17136	0.00120411
DRG2;A3:chr17:18098359-18099017:18098359-18099633:+	17:18359186:C:T	260168	2.16416e-10	-1.29291	0.00162698
DRG2;A3:chr17:18098359-18099017:18098359-18099633:+	17:18371975:G:A	272957	2.97953e-10	-1.34616	0.00223996
DRG2;A3:chr17:18098359-18099017:18098359-18099633:+	17:18442515:A:G	343497	6.42203e-09	-1.63413	0.0482797
DRG2;A3:chr17:18098359-18099017:18098359-18099633:+	17:18490624:C:T	391606	3.31885e-09	-1.792	0.0249506
DRG2;A3:chr17:18098359-18099017:18098359-18099633:+	17:18490655:C:T	391637	3.16897e-09	-1.79537	0.0238238
DRG2;RI:chr17:18099017:18099077-18099633:18100435:+	17:18242136:A:G	143058	3.95588e-09	-1.22142	0.0297396
DRG2;RI:chr17:18099017:18099077-18099633:18100435:+	17:18249987:A:G	150909	5.63698e-09	1.14442	0.0423779
DRG2;RI:chr17:18099017:18099077-18099633:18100435:+	17:18272073:A:T	172995	4.62697e-09	-1.09776	0.0347848
DRG2;RI:chr17:18099017:18099077-18099633:18100435:+	17:18276870:G:A	177792	4.92918e-09	-1.09708	0.0370567
DRG2;RI:chr17:18099017:18099077-18099633:18100435:+	17:18359186:C:T	260108	5.13609e-09	-1.21672	0.0386123
DRG2;RI:chr17:18099017:18099077-18099633:18100435:+	17:18371975:G:A	272897	6.09518e-09	-1.2696	0.0458225
EPN2;AF:chr17:19237377:19237531-19281955:19257920:19258002-19281955:+	17:18272073:A:T	-965305	5.63061e-09	-1.03051	0.04233
EPN2;AF:chr17:19237377:19237531-19281955:19257920:19258002-19281955:+	17:18276870:G:A	-960508	5.82763e-09	-1.03055	0.0438111
EPN2;AF:chr17:19237377:19237531-19281955:19257920:19258002-19281955:+	17:18359186:C:T	-878192	3.61287e-09	-1.15689	0.0271609
EPN2;AF:chr17:19237377:19237531-19281955:19257920:19258002-19281955:+	17:18371975:G:A	-865403	3.63158e-09	-1.21192	0.0273016
MAPK7;AF:chr17:19377721:19378101-19378896:19378260:19378398-19378896:+	17:20204926:A:T	827204	2.52744e-09	0.789532	0.0190009
MAPK7;AF:chr17:19377721:19378101-19378896:19378282:19378402-19378896:+	17:20204926:A:T	827204	2.96611e-10	0.849428	0.00222987
MAPK7;AF:chr17:19377721:19378101-19378896:19378527:19378630-19378896:+	17:20204926:A:T	827204	2.96611e-10	0.849428	0.00222987
SLC47A1;RI:chr17:19577327:19577514-19578744:19579034:+	17:20204926:A:T	627411	6.0363e-09	0.809969	0.0453799
SPECC1;A3:chr17:20009424-20096631:20009424-20096636:+	17:20204926:A:T	108294	1.43215e-09	0.829741	0.0107667
SPECC1;A3:chr17:20009424-20096631:20009424-20096636:+	17:20212002:T:C	115370	2.14307e-10	0.946463	0.00161112
SPECC1;A3:chr17:20009424-20096631:20009424-20096636:+	17:20228501:T:C	131869	5.04031e-10	1.01308	0.00378922
SPECC1;A3:chr17:20009424-20096631:20009424-20096636:+	17:20248360:G:A	151728	4.42564e-09	0.943047	0.0332712
PIGS;RI:chr17:28554851:28555061-28556780:28556972:-	17:28778206:T:C	223144	2.41055e-09	1.49002	0.0181221
PIGS;RI:chr17:28554851:28555061-28556780:28556972:-	17:28822225:C:T	267163	1.27486e-09	1.66013	0.00958418
WIPF2;AF:chr17:40219304:40219492-40256391:40219790:40219920-40256391:+	17:39958108:A:G	-261197	6.29183e-09	-1.15583	0.0473009
WIPF2;AF:chr17:40219304:40219492-40256391:40219790:40219920-40256391:+	17:39963295:A:G	-256010	8.62846e-10	-1.16251	0.00648673
WIPF2;AF:chr17:40219304:40219492-40256391:40219790:40219920-40256391:+	17:39965453:G:A	-253852	5.36183e-10	-1.15965	0.00403093
DNAJC7;AL:chr17:41976495:41976770-41977261:41976777:41976800-41977261:-	17:41892360:A:G	-84136	3.98821e-09	0.829857	0.0299827
DNAJC7;AL:chr17:41976495:41976770-41977261:41976777:41976800-41977261:-	17:42528609:C:T	552113	2.10749e-09	1.10426	0.0158438
DNAJC7;SE:chr17:41997239-42000482:42000570-42017340:-	17:41867770:A:T	-132713	6.80028e-10	1.13299	0.00511234
DNAJC7;AF:chr17:42000570-42017340:42017532:42000570-42021323:42021376:-	17:41867770:A:T	-153554	5.64341e-10	1.11657	0.00424262
NKIRAS2;SE:chr17:42021671-42022399:42022472-42023654:+	17:42930625:C:T	908225	2.33408e-09	1.56611	0.0175472
NKIRAS2;SE:chr17:42021671-42022399:42022472-42023654:+	17:42977934:T:C	955534	2.72675e-09	1.06278	0.0204992
NKIRAS2;SE:chr17:42021671-42022399:42022472-42023654:+	17:42980561:T:C	958161	1.05435e-09	1.09285	0.00792643
NKIRAS2;SE:chr17:42021671-42022399:42022472-42023654:+	17:42983668:C:T	961268	2.62947e-09	1.06505	0.0197679
NKIRAS2;SE:chr17:42021671-42022399:42022472-42023654:+	17:42988789:A:G	966389	2.07334e-09	1.07136	0.015587
NKIRAS2;SE:chr17:42021671-42022399:42022472-42023654:+	17:42992530:T:C	970130	1.58666e-09	1.07441	0.0119282
NKIRAS2;SE:chr17:42021671-42022399:42022472-42023654:+	17:42993279:G:A	970879	6.06725e-09	0.786877	0.0456126
NKIRAS2;SE:chr17:42021671-42022399:42022472-42023654:+	17:43004493:C:T	982093	5.98642e-09	1.23522	0.0450049
STAT5B;A3:chr17:42207728-42210171:42207688-42210171:-	17:42105145:T:C	-102544	3.42723e-09	-0.96662	0.0257653
STAT5B;A3:chr17:42207728-42210171:42207688-42210171:-	17:42105497:G:A	-102192	3.74876e-09	-1.00634	0.0281825
STAT5A;A3:chr17:42288598-42289402:42288598-42289430:+	17:41867770:A:T	-421633	4.48496e-11	1.16168	0.000337172
STAT5A;A3:chr17:42288598-42289402:42288598-42289430:+	17:41977034:C:T	-312369	1.1478e-11	-1.76905	8.62897e-05
STAT3;A3:chr17:42316901-42317182:42316889-42317182:-	17:43218318:T:A	901428	1.41587e-11	-0.884157	0.000106443
STAT3;A3:chr17:42324846-42324963:42324825-42324963:-	17:43219824:A:G	894998	6.38808e-09	-1.0453	0.0480245
TUBG1;SE:chr17:42612143-42612427:42612506-42612947:+	17:41892360:A:G	-720068	5.01673e-10	0.872385	0.00377149
VAT1;RI:chr17:43014607:43014873-43015941:43016144:-	17:44011485:G:A	996611	2.63947e-09	1.56957	0.0198431
HDAC5;SE:chr17:44092284-44092381:44092527-44092676:-	17:44011485:G:A	-80897	2.20087e-11	0.871207	0.000165458
HDAC5;SE:chr17:44092284-44092381:44092527-44092676:-	17:44190906:C:T	98524	2.20087e-11	0.871207	0.000165458
SLC25A39;A3:chr17:44320749-44321058:44320731-44321058:-	17:44169876:C:T	-150856	9.74082e-10	-1.7518	0.00732298
SLC25A39;A3:chr17:44320749-44321058:44320731-44321058:-	17:44170871:C:A	-149861	4.59997e-09	-1.22733	0.0345818
SLC25A39;A3:chr17:44320749-44321058:44320731-44321058:-	17:44187594:A:G	-133138	2.19651e-09	0.647963	0.016513
DBF4B;SE:chr17:44708839-44709304:44709366-44722880:+	17:45108452:T:C	399147	3.09831e-11	0.965364	0.000232926
NMT1;SE:chr17:45086652-45093685:45093803-45096194:+	17:44190906:C:T	-902780	1.19539e-13	1.24938	8.98674e-07
FMNL1;AF:chr17:45230669:45230687-45232367:45231427:45231440-45232367:+	17:45107874:G:C	-122796	2.4473e-11	-0.933374	0.000183984
FMNL1;A5:chr17:45232480-45233224:45232450-45233224:+	17:45093099:A:G	-139352	2.06565e-09	0.638308	0.0155292
KANSL1;RI:chr17:46034161:46034285-46034764:46035924:-	17:46791360:T:C	757074	2.31883e-10	-3.19223	0.00174326
KANSL1;RI:chr17:46034161:46034285-46034764:46035924:-	17:46791697:G:A	757411	1.90612e-09	-3.05841	0.0143299
KANSL1;RI:chr17:46034161:46034285-46034764:46035924:-	17:46796214:G:A	761928	3.26115e-09	-2.65162	0.0245168
KANSL1;RI:chr17:46034161:46034285-46034764:46035924:-	17:46836401:A:G	802115	5.59176e-09	-1.92751	0.0420379
KANSL1;RI:chr17:46034161:46034285-46034764:46035924:-	17:46837379:T:C	803093	3.94589e-09	-1.98713	0.0296645
KANSL1;RI:chr17:46034161:46034285-46034764:46035924:-	17:46840579:T:C	806293	4.19533e-09	-1.97148	0.0315398
KANSL1;RI:chr17:46034161:46034285-46034764:46035924:-	17:46850552:T:C	816266	3.6394e-09	-1.91009	0.0273604
KANSL1;RI:chr17:46034161:46034285-46034764:46035924:-	17:46856203:T:C	821917	4.09981e-09	-1.95732	0.0308217
KANSL1;RI:chr17:46034161:46034285-46034764:46035924:-	17:46858317:T:C	824031	4.15137e-09	-1.95466	0.0312093
KANSL1;RI:chr17:46034161:46034285-46034764:46035924:-	17:46874639:G:A	840353	3.30782e-09	-1.23749	0.0248676
KANSL1;RI:chr17:46034161:46034285-46034764:46035924:-	17:46885603:G:A	851317	3.97009e-09	-1.18477	0.0298465
KANSL1;RI:chr17:46034161:46034285-46034764:46035924:-	17:46889313:G:A	855027	3.61263e-09	-1.16909	0.0271591
EFCAB13;SE:chr17:47328383-47335196:47335356-47341921:+	17:46836401:A:G	-498796	1.65146e-09	-2.05822	0.0124154
EFCAB13;SE:chr17:47328383-47335196:47335356-47341921:+	17:46837379:T:C	-497818	1.74535e-09	-2.10211	0.0131212
EFCAB13;SE:chr17:47328383-47335196:47335356-47341921:+	17:46840579:T:C	-494618	2.03056e-09	-2.08157	0.0152654
EFCAB13;SE:chr17:47328383-47335196:47335356-47341921:+	17:46850552:T:C	-484645	1.50918e-09	-2.02326	0.0113458
EFCAB13;SE:chr17:47328383-47335196:47335356-47341921:+	17:46856203:T:C	-478994	1.91813e-09	-2.06811	0.0144202
EFCAB13;SE:chr17:47328383-47335196:47335356-47341921:+	17:46858317:T:C	-476880	1.9029e-09	-2.06627	0.0143057
EFCAB13;SE:chr17:47328383-47335196:47335356-47341921:+	17:46874639:G:A	-460558	3.79145e-09	-1.28128	0.0285035
EFCAB13;SE:chr17:47328383-47335196:47335356-47341921:+	17:46885603:G:A	-449594	5.06468e-09	-1.22358	0.0380754
EFCAB13;SE:chr17:47328383-47335196:47335356-47341921:+	17:46889313:G:A	-445884	3.41567e-09	-1.21581	0.0256784
NPEPPS;RI:chr17:47579390:47579455-47582742:47582849:+	17:47917358:A:C	337902	4.89307e-09	1.03438	0.0367853
NPEPPS;RI:chr17:47579390:47579511-47582827:47582849:+	17:47917358:A:C	337846	2.8577e-09	1.05225	0.0214837
NPEPPS;RI:chr17:47585500:47586398-47587230:47587344:+	17:46840579:T:C	-745820	6.08454e-09	-1.62498	0.0457425
NPEPPS;RI:chr17:47585500:47586398-47587230:47587344:+	17:46850552:T:C	-735847	5.89214e-09	-1.57042	0.0442961
NPEPPS;RI:chr17:47585500:47586398-47587230:47587344:+	17:46874639:G:A	-711760	5.1316e-09	-1.01852	0.0385785
NPEPPS;RI:chr17:47585500:47586398-47587230:47587344:+	17:46885603:G:A	-700796	5.94437e-09	-0.975835	0.0446888
NPEPPS;RI:chr17:47585500:47586398-47587230:47587344:+	17:46889313:G:A	-697086	5.68426e-09	-0.961845	0.0427333
NPEPPS;A5:chr17:47587344-47590717:47587322-47590717:+	17:47838422:T:C	251099	3.9063e-10	1.1796	0.00293669
NPEPPS;RI:chr17:47619009:47619164-47619278:47619784:+	17:46836401:A:G	-782764	3.95223e-09	-1.99675	0.0297122
NPEPPS;RI:chr17:47619009:47619164-47619278:47619784:+	17:46850552:T:C	-768613	6.15778e-09	-1.93872	0.0462931
NPEPPS;RI:chr17:47619009:47619164-47619278:47619784:+	17:46874639:G:A	-744526	6.347e-09	-1.25239	0.0477157
NPEPPS;RI:chr17:47619009:47619164-47619278:47619784:+	17:46885603:G:A	-733562	5.45678e-09	-1.2084	0.0410231
NPEPPS;RI:chr17:47619009:47619164-47619278:47619784:+	17:46888230:G:A	-730935	1.73029e-09	-1.26149	0.013008
NPEPPS;RI:chr17:47619009:47619164-47619278:47619784:+	17:46889313:G:A	-729852	5.7574e-09	-1.18831	0.0432832
ATP5MC1;A5:chr17:48892910-48893409:48892840-48893409:+	17:48892897:T:C	56	2.55242e-10	0.562418	0.00191887
FAM117A;AF:chr17:49732720-49763892:49764142:49732720-49789063:49789180:-	17:49908833:G:A	119769	4.62481e-09	1.40007	0.0347685
KAT7;A3:chr17:49811574-49815803:49811574-49815815:+	17:49219935:T:C	-595869	1.1172e-16	1.36567	8.39892e-10
KAT7;A3:chr17:49815913-49817820:49815913-49817823:+	17:49219935:T:C	-597886	2.517e-11	0.997938	0.000189224
MTMR4;SE:chr17:58503898-58504050:58504220-58504303:-	17:57948469:C:A	-555582	2.67003e-09	0.961391	0.0200728
CYB561;A3:chr17:63434594-63435086:63432518-63435086:-	17:64360180:A:G	927661	5.68076e-09	0.933469	0.042707
ACE;AF:chr17:63477061:63477343-63477931:63477482:63477790-63477931:+	17:64047912:A:G	570850	3.98744e-09	0.806186	0.0299769
MAP3K3;A5:chr17:63632802-63646034:63632798-63646034:+	17:63832807:G:A	200008	1.26257e-17	1.36041	9.49179e-11
MAP3K3;A5:chr17:63632802-63646034:63632798-63646034:+	17:64360180:A:G	727381	2.16099e-11	0.902113	0.00016246
MAP3K3;A5:chr17:63681899-63685517:63681895-63685517:+	17:63832807:G:A	150911	2.16913e-09	1.01971	0.0163072
LIMD2;RI:chr17:63699257:63699395-63700032:63700150:-	17:64360180:A:G	660784	3.13052e-09	-0.834979	0.0235347
LIMD2;AF:chr17:63699348-63699803:63699965:63699348-63700032:63700150:-	17:64360180:A:G	660147	1.16648e-09	0.73543	0.0087694
LIMD2;AF:chr17:63699395-63700032:63700150:63699395-63700369:63700983:-	17:64360180:A:G	659810	2.70614e-09	0.735228	0.0203443
DDX42;SE:chr17:63774376-63787034:63787270-63792412:+	17:63832807:G:A	45772	5.62296e-14	1.48578	4.22725e-07
DDX42;SE:chr17:63774376-63787034:63787270-63792412:+	17:64360180:A:G	573145	1.65115e-16	1.25246	1.24131e-09
ERN1;SE:chr17:64079734-64080775:64080808-64098121:-	17:64047912:A:G	-32864	1.37108e-10	0.871903	0.00103075
DDX5;RI:chr17:64500549:64501143-64502010:64502069:-	17:63832807:G:A	-668337	8.60334e-11	1.16665	0.000646785
DDX5;RI:chr17:64500549:64501891-64502010:64502069:-	17:63832807:G:A	-669085	2.13183e-16	1.21936	1.60267e-09
DDX5;RI:chr17:64500549:64501891-64502010:64502069:-	17:64360180:A:G	-141712	1.46836e-11	0.835594	0.000110389
SMURF2;SE:chr17:64571956-64578492:64578576-64580789:-	17:63832807:G:A	-745686	5.55899e-09	1.25945	0.0417915
SMURF2;A3:chr17:64591149-64593440:64591144-64593440:-	17:63832807:G:A	-758338	5.55899e-09	1.25945	0.0417915
BPTF;A3:chr17:67826337-67827158:67826337-67827368:+	17:67070763:A:G	-756396	1.20676e-13	1.09746	9.07222e-07
BPTF;A3:chr17:67826337-67827158:67826337-67827368:+	17:68207120:A:G	379961	1.04732e-15	1.14553	7.87357e-09
PRKAR1A;AF:chr17:68512430:68512548-68515394:68512882:68512978-68515394:+	17:67982735:T:G	-529696	2.19788e-09	0.928317	0.0165233
PRKAR1A;AF:chr17:68512430:68512548-68515394:68512885:68512970-68515394:+	17:67982735:T:G	-529696	1.06731e-10	0.973851	0.000802386
HID1;A3:chr17:74960248-74961873:74960089-74961873:-	17:75631485:A:G	671395	6.70504e-12	0.898992	5.04074e-05
HID1;A3:chr17:74963081-74963740:74963078-74963740:-	17:75631485:A:G	668406	8.27123e-10	0.748391	0.00621817
HID1;A5:chr17:74963081-74963740:74963081-74963771:-	17:75631485:A:G	667744	3.35075e-09	0.73219	0.0251904
MRPL38;SE:chr17:75902154-75904540:75904719-75904809:-	17:76734761:T:C	830220	7.81568e-26	1.63799	5.8757e-19
MRPL38;SE:chr17:75902154-75904540:75904719-75904809:-	17:76736425:A:G	831884	6.52154e-09	0.951088	0.0490278
MRPL38;A3:chr17:75904719-75904809:75904673-75904809:-	17:76734761:T:C	830087	7.99138e-17	1.33818	6.00778e-10
SRP68;SE:chr17:76064171-76067217:76067330-76070378:-	17:76736425:A:G	669207	5.98308e-09	1.4426	0.0449798
RNF157;SE:chr17:76154328-76155252:76155317-76155562:-	17:75249322:C:T	-905931	2.4369e-11	1.15493	0.000183202
RNF157;SE:chr17:76154328-76155252:76155317-76155562:-	17:76736425:A:G	581172	9.70807e-11	1.4575	0.000729836
PRPSAP1;AF:chr17:76348581-76353534:76353925:76348581-76354843:76354929:-	17:76734761:T:C	379917	1.762e-10	1.55248	0.00132464
PRPSAP1;AF:chr17:76348581-76353534:76353925:76348581-76384381:76384521:-	17:76734761:T:C	350379	1.762e-10	1.55248	0.00132464
SRSF2;A5:chr17:76736464-76736799:76736464-76736835:-	17:76302176:C:G	-434624	4.63823e-09	-1.66032	0.0348694
SRSF2;A5:chr17:76736464-76736799:76736464-76736835:-	17:76570192:A:G	-166608	1.86327e-13	-1.1817	1.40077e-06
SEPTIN9;AF:chr17:77373190:77373552-77402059:77373933:77374137-77402059:+	17:76734761:T:C	-638430	4.13385e-10	1.40388	0.00310776
SEPTIN9;AF:chr17:77373190:77373552-77402059:77373933:77374137-77402059:+	17:76736425:A:G	-636766	7.76603e-11	1.26972	0.000583837
SEPTIN9;AF:chr17:77373190:77373552-77402059:77374177:77374357-77402059:+	17:76734761:T:C	-638430	4.01838e-11	1.4186	0.000302095
SEPTIN9;AF:chr17:77373190:77373552-77402059:77374177:77374357-77402059:+	17:76736425:A:G	-636766	5.30478e-12	1.28519	3.98804e-05
SEPTIN9;AF:chr17:77373190:77373552-77402059:77375921:77376398-77402059:+	17:76734761:T:C	-638430	2.4497e-11	1.63509	0.000184164
SEPTIN9;AF:chr17:77373190:77373552-77402059:77375921:77376398-77402059:+	17:76736425:A:G	-636766	3.10297e-11	1.4266	0.000233276
SEPTIN9;AF:chr17:77373190:77373552-77402059:77380123:77380249-77402059:+	17:76734761:T:C	-638430	4.01838e-11	1.4186	0.000302095
SEPTIN9;AF:chr17:77373190:77373552-77402059:77380123:77380249-77402059:+	17:76736425:A:G	-636766	5.30478e-12	1.28519	3.98804e-05
SEPTIN9;A3:chr17:77373552-77402059:77373552-77402556:+	17:76734761:T:C	-667299	4.13385e-10	1.40388	0.00310776
SEPTIN9;A3:chr17:77373552-77402059:77373552-77402556:+	17:76736425:A:G	-665635	7.76603e-11	1.26972	0.000583837
SEPTIN9;AF:chr17:77405077:77405140-77482144:77426956:77427201-77482144:+	17:76479963:G:C	-925115	4.56492e-09	1.09096	0.0343183
SEPTIN9;AF:chr17:77450762:77450786-77482144:77481913:77482012-77482144:+	17:76486338:T:G	-964425	3.00462e-10	1.03895	0.00225882
SGSH;AF:chr17:80217192-80220226:80220557:80217192-80220882:80220923:-	17:80928027:T:C	707144	3.21588e-10	0.834694	0.00241764
SGSH;AF:chr17:80217192-80220226:80220557:80217192-80220882:80220923:-	17:80942948:A:G	722065	3.8133e-10	0.813612	0.00286677
AATK;RI:chr17:81120201:81120399-81120828:81122823:-	17:81092290:T:C	-28110	5.84619e-09	0.942856	0.0439507
AATK;RI:chr17:81120201:81120399-81120828:81122823:-	17:81097641:G:T	-22759	2.57719e-09	0.920074	0.0193749
AATK;RI:chr17:81120201:81120399-81120828:81122823:-	17:81914365:A:G	793965	6.18784e-14	1.34856	4.65191e-07
ACTG1;AF:chr17:81512360-81512615:81512794:81512360-81513673:81514113:-	17:80961397:C:T	-552277	7.86038e-11	1.11373	0.00059093
ACTG1;AF:chr17:81512360-81512615:81512794:81512360-81514547:81514640:-	17:80961397:C:T	-553151	4.10647e-10	1.15924	0.00308717
ACTG1;AF:chr17:81512360-81512615:81512794:81512360-81523642:81523847:-	17:80961397:C:T	-562246	7.51054e-10	1.13514	0.0056463
CCDC137;RI:chr17:81672495:81672768-81672966:81673911:+	17:81914365:A:G	241596	3.94951e-09	1.10887	0.0296917
HGS;AF:chr17:81683963:81684103-81685605:81685274:81685303-81685605:+	17:81561026:C:T	-122938	1.31461e-10	-1.05169	0.000988302
HGS;AF:chr17:81683963:81684103-81685605:81685274:81685303-81685605:+	17:81914365:A:G	230401	5.30477e-12	1.08276	3.98804e-05
HGS;AF:chr17:81683963:81684103-81685605:81685274:81685303-81685605:+	17:82494402:C:T	810438	2.67034e-10	-1.40188	0.00200752
HGS;AF:chr17:81684011:81684103-81685605:81685274:81685303-81685605:+	17:81559543:C:G	-124469	6.50094e-09	-1.05262	0.048873
HGS;AF:chr17:81684011:81684103-81685605:81685274:81685303-81685605:+	17:81563306:G:A	-120706	1.91803e-09	-1.07387	0.0144194
HGS;AF:chr17:81684011:81684103-81685605:81685274:81685303-81685605:+	17:81585578:C:A	-98434	3.53153e-09	-1.02611	0.0265494
HGS;A3:chr17:81693965-81694815:81693965-81694924:+	17:81535192:G:A	-159624	3.96686e-09	-1.7336	0.0298222
HGS;A3:chr17:81693965-81694815:81693965-81694924:+	17:81559543:C:G	-135273	6.512e-09	-0.952147	0.0489561
HGS;A3:chr17:81693965-81694815:81693965-81694924:+	17:81561026:C:T	-133790	6.24791e-11	-1.34771	0.000469707
HGS;A3:chr17:81693965-81694815:81693965-81694924:+	17:81563306:G:A	-131510	4.05806e-09	-0.955105	0.0305078
HGS;A3:chr17:81693965-81694815:81693965-81694924:+	17:81581789:T:C	-113027	3.84746e-10	-1.19784	0.00289246
HGS;A3:chr17:81693965-81694815:81693965-81694924:+	17:81582575:T:G	-112241	5.85077e-09	-1.05138	0.0439851
HGS;A3:chr17:81693965-81694815:81693965-81694924:+	17:81584520:T:C	-110296	5.76679e-10	-1.20778	0.00433538
HGS;A3:chr17:81693965-81694815:81693965-81694924:+	17:81585578:C:A	-109238	5.76603e-10	-0.965356	0.0043348
HGS;A3:chr17:81693965-81694815:81693965-81694924:+	17:81587843:T:C	-106973	7.66661e-10	-1.22918	0.00576363
HGS;A3:chr17:81693965-81694815:81693965-81694924:+	17:81590758:T:C	-104058	1.20708e-09	-1.24416	0.00907462
HGS;A3:chr17:81693965-81694815:81693965-81694924:+	17:81593652:A:G	-101164	1.91959e-09	-1.25262	0.0144312
HGS;A3:chr17:81693965-81694815:81693965-81694924:+	17:81600584:C:T	-94232	9.78019e-10	-0.898967	0.00735258
HGS;A3:chr17:81693965-81694815:81693965-81694924:+	17:81608650:G:A	-86166	7.94591e-11	-1.90029	0.00059736
HGS;A3:chr17:81693965-81694815:81693965-81694924:+	17:81610101:T:G	-84715	9.12827e-10	-0.847272	0.00686248
HGS;A3:chr17:81693965-81694815:81693965-81694924:+	17:81617163:C:T	-77653	4.84017e-09	0.827928	0.0363876
HGS;A3:chr17:81693965-81694815:81693965-81694924:+	17:82478421:G:A	783605	2.18796e-09	-2.00435	0.0164487
HGS;A3:chr17:81693965-81694815:81693965-81694924:+	17:82494402:C:T	799586	1.12475e-11	-1.87523	8.45568e-05
HGS;A3:chr17:81693965-81694815:81693965-81694924:+	17:82506096:G:A	811280	1.07529e-09	-1.42394	0.00808385
HGS;RI:chr17:81694815:81694853-81694957:81695067:+	17:81535192:G:A	-159662	3.96686e-09	-1.7336	0.0298222
HGS;RI:chr17:81694815:81694853-81694957:81695067:+	17:81559543:C:G	-135311	6.512e-09	-0.952147	0.0489561
HGS;RI:chr17:81694815:81694853-81694957:81695067:+	17:81561026:C:T	-133828	6.24791e-11	-1.34771	0.000469707
HGS;RI:chr17:81694815:81694853-81694957:81695067:+	17:81563306:G:A	-131548	4.05806e-09	-0.955105	0.0305078
HGS;RI:chr17:81694815:81694853-81694957:81695067:+	17:81581789:T:C	-113065	3.84746e-10	-1.19784	0.00289246
HGS;RI:chr17:81694815:81694853-81694957:81695067:+	17:81582575:T:G	-112279	5.85077e-09	-1.05138	0.0439851
HGS;RI:chr17:81694815:81694853-81694957:81695067:+	17:81584520:T:C	-110334	5.76679e-10	-1.20778	0.00433538
HGS;RI:chr17:81694815:81694853-81694957:81695067:+	17:81585578:C:A	-109276	5.76603e-10	-0.965356	0.0043348
HGS;RI:chr17:81694815:81694853-81694957:81695067:+	17:81587843:T:C	-107011	7.66661e-10	-1.22918	0.00576363
HGS;RI:chr17:81694815:81694853-81694957:81695067:+	17:81590758:T:C	-104096	1.20708e-09	-1.24416	0.00907462
HGS;RI:chr17:81694815:81694853-81694957:81695067:+	17:81593652:A:G	-101202	1.91959e-09	-1.25262	0.0144312
HGS;RI:chr17:81694815:81694853-81694957:81695067:+	17:81600584:C:T	-94270	9.78019e-10	-0.898967	0.00735258
HGS;RI:chr17:81694815:81694853-81694957:81695067:+	17:81608650:G:A	-86204	7.94591e-11	-1.90029	0.00059736
HGS;RI:chr17:81694815:81694853-81694957:81695067:+	17:81610101:T:G	-84753	9.12827e-10	-0.847272	0.00686248
HGS;RI:chr17:81694815:81694853-81694957:81695067:+	17:81617163:C:T	-77691	4.84017e-09	0.827928	0.0363876
HGS;RI:chr17:81694815:81694853-81694957:81695067:+	17:82478421:G:A	783567	2.18796e-09	-2.00435	0.0164487
HGS;RI:chr17:81694815:81694853-81694957:81695067:+	17:82494402:C:T	799548	1.12475e-11	-1.87523	8.45568e-05
HGS;RI:chr17:81694815:81694853-81694957:81695067:+	17:82506096:G:A	811242	1.07529e-09	-1.42394	0.00808385
HGS;A5:chr17:81695067-81695164:81694853-81695164:+	17:81535192:G:A	-159662	3.96686e-09	-1.7336	0.0298222
HGS;A5:chr17:81695067-81695164:81694853-81695164:+	17:81559543:C:G	-135311	6.512e-09	-0.952147	0.0489561
HGS;A5:chr17:81695067-81695164:81694853-81695164:+	17:81561026:C:T	-133828	6.24791e-11	-1.34771	0.000469707
HGS;A5:chr17:81695067-81695164:81694853-81695164:+	17:81563306:G:A	-131548	4.05806e-09	-0.955105	0.0305078
HGS;A5:chr17:81695067-81695164:81694853-81695164:+	17:81581789:T:C	-113065	3.84746e-10	-1.19784	0.00289246
HGS;A5:chr17:81695067-81695164:81694853-81695164:+	17:81582575:T:G	-112279	5.85077e-09	-1.05138	0.0439851
HGS;A5:chr17:81695067-81695164:81694853-81695164:+	17:81584520:T:C	-110334	5.76679e-10	-1.20778	0.00433538
HGS;A5:chr17:81695067-81695164:81694853-81695164:+	17:81585578:C:A	-109276	5.76603e-10	-0.965356	0.0043348
HGS;A5:chr17:81695067-81695164:81694853-81695164:+	17:81587843:T:C	-107011	7.66661e-10	-1.22918	0.00576363
HGS;A5:chr17:81695067-81695164:81694853-81695164:+	17:81590758:T:C	-104096	1.20708e-09	-1.24416	0.00907462
HGS;A5:chr17:81695067-81695164:81694853-81695164:+	17:81593652:A:G	-101202	1.91959e-09	-1.25262	0.0144312
HGS;A5:chr17:81695067-81695164:81694853-81695164:+	17:81600584:C:T	-94270	9.78019e-10	-0.898967	0.00735258
HGS;A5:chr17:81695067-81695164:81694853-81695164:+	17:81608650:G:A	-86204	7.94591e-11	-1.90029	0.00059736
HGS;A5:chr17:81695067-81695164:81694853-81695164:+	17:81610101:T:G	-84753	9.12827e-10	-0.847272	0.00686248
HGS;A5:chr17:81695067-81695164:81694853-81695164:+	17:81617163:C:T	-77691	4.84017e-09	0.827928	0.0363876
HGS;A5:chr17:81695067-81695164:81694853-81695164:+	17:82478421:G:A	783567	2.18796e-09	-2.00435	0.0164487
HGS;A5:chr17:81695067-81695164:81694853-81695164:+	17:82494402:C:T	799548	1.12475e-11	-1.87523	8.45568e-05
HGS;A5:chr17:81695067-81695164:81694853-81695164:+	17:82506096:G:A	811242	1.07529e-09	-1.42394	0.00808385
HGS;A3:chr17:81701131-81701244:81701131-81701508:+	17:81701105:G:T	-140	5.48132e-09	0.848826	0.0412076
HGS;A3:chr17:81701131-81701244:81701131-81701508:+	17:81701522:C:T	277	5.48132e-09	0.848826	0.0412076
HGS;A3:chr17:81701131-81701508:81701131-81701535:+	17:82085473:C:T	383964	7.6885e-10	-1.26989	0.00578008
SLC25A10;A3:chr17:81715592-81715693:81715592-81715699:+	17:81914365:A:G	198671	3.94951e-09	1.10887	0.0296917
P4HB;A5:chr17:81845230-81845561:81845230-81845627:-	17:82744634:A:C	899072	2.11231e-09	-1.8426	0.01588
P4HB;A5:chr17:81845230-81845561:81845230-81845627:-	17:82745087:G:A	899525	2.15889e-09	-1.8417	0.0162302
P4HB;A5:chr17:81845230-81845561:81845230-81845627:-	17:82745605:C:T	900043	2.10308e-09	-1.84353	0.0158106
P4HB;A5:chr17:81845230-81845561:81845230-81845627:-	17:82748338:A:C	902776	2.72288e-09	-1.83874	0.0204702
ANAPC11;AF:chr17:81891720:81891841-81894467:81893555:81893614-81894467:+	17:81608650:G:A	-283071	5.86485e-09	-0.98404	0.044091
ANAPC11;AF:chr17:81891723:81891833-81894467:81893555:81893614-81894467:+	17:81561026:C:T	-330698	1.99091e-10	-0.898818	0.00149673
ANAPC11;AF:chr17:81891723:81891833-81894467:81893555:81893614-81894467:+	17:81608650:G:A	-283074	9.73633e-10	-1.23284	0.00731961
ANAPC11;AF:chr17:81891735:81891863-81894467:81893555:81893614-81894467:+	17:81561026:C:T	-330710	6.96124e-13	-1.24094	5.23334e-06
ANAPC11;AF:chr17:81891735:81891863-81894467:81893555:81893614-81894467:+	17:81581789:T:C	-309947	3.46923e-09	-0.979485	0.0260811
ANAPC11;AF:chr17:81891735:81891863-81894467:81893555:81893614-81894467:+	17:81584520:T:C	-307216	5.29042e-09	-0.986002	0.0397725
ANAPC11;AF:chr17:81891735:81891863-81894467:81893555:81893614-81894467:+	17:81608650:G:A	-283086	1.14091e-10	-1.61787	0.000857717
ANAPC11;AF:chr17:81891735:81891863-81894467:81893555:81893614-81894467:+	17:81914365:A:G	22629	1.48419e-13	1.23496	1.11579e-06
ANAPC11;AF:chr17:81891746:81891863-81893552:81892011:81892106-81893552:+	17:81914365:A:G	22618	7.98025e-10	1.1964	0.00599942
PCYT2;RI:chr17:81908876:81909037-81909162:81909321:-	17:81611261:G:A	-297777	4.19359e-09	-1.34582	0.0315267
MAFG;AF:chr17:81923214-81923353:81923995:81923214-81927528:81927743:-	17:81914365:A:G	-13164	5.61261e-10	-0.96169	0.00421947
PYCR1;AF:chr17:81936861-81937262:81937328:81936861-81937528:81937662:-	17:81559543:C:G	-377986	1.3694e-09	-1.09197	0.0102949
PYCR1;AF:chr17:81936861-81937262:81937328:81936861-81937528:81937662:-	17:81563306:G:A	-374223	3.85505e-10	-1.11211	0.00289816
PYCR1;AF:chr17:81936861-81937262:81937328:81936861-81937528:81937662:-	17:81581789:T:C	-355740	2.4233e-09	-1.2754	0.018218
PYCR1;AF:chr17:81936861-81937262:81937328:81936861-81937528:81937662:-	17:81584520:T:C	-353009	2.92025e-09	-1.2911	0.0219539
PYCR1;AF:chr17:81936861-81937262:81937328:81936861-81937528:81937662:-	17:81585578:C:A	-351951	6.2259e-09	-1.01396	0.0468053
PYCR1;AF:chr17:81936861-81937262:81937328:81936861-81937528:81937662:-	17:81587843:T:C	-349686	4.00649e-09	-1.31219	0.0301201
CENPX;AF:chr17:82019909-82022639:82022920:82019909-82024065:82024107:-	17:81075691:C:T	-948375	5.22804e-09	-1.07386	0.0393035
CENPX;AF:chr17:82019909-82022639:82022920:82019909-82024065:82024107:-	17:81081613:T:C	-942453	6.23001e-09	1.07255	0.0468362
DCXR;SE:chr17:82037013-82037450:82037547-82037631:-	17:82036724:C:T	-727	1.87644e-09	-1.9771	0.0141068
GPS1;AF:chr17:82051898:82051964-82053274:82052233:82052459-82053274:+	17:81914365:A:G	-137534	4.6597e-09	0.90949	0.0350308
GPS1;AF:chr17:82051898:82051964-82053274:82052233:82052459-82053274:+	17:82494402:C:T	442503	1.17121e-09	-1.30066	0.00880496
CCDC57;AL:chr17:82153610:82157948-82163200:82160683:82160866-82163200:-	17:81914365:A:G	-239246	9.9478e-15	1.46134	7.47859e-08
CCDC57;AL:chr17:82153610:82157948-82163200:82160683:82160866-82163200:-	17:82478421:G:A	324810	2.71358e-09	-1.95646	0.0204002
CCDC57;AL:chr17:82153610:82157948-82163200:82160683:82160866-82163200:-	17:82494402:C:T	340791	7.5596e-13	-1.91658	5.68318e-06
[truncated: 2,509 more rows]
